# Supplementary material for: Epigenetic Regulation of Anthocyanin Biosynthesis in Betula pendula ‘Purple Rain’
Source: Int J Mol Sci. 2024 Nov 8;25(22):12030. doi: 10.3390/ijms252212030 (PMC11593655; doi:10.3390/ijms252212030)
Supplement: Supplementary file 1 [file ijms-25-12030-s001.zip]

Archive with 11 entries (11 files):
- Supplementary Figure S1.png
- Supplementary Figure S2.png
- Supplementary Figure S3.png
- Supplementary Figure S4.png
- Supplementary Figure S5.png
- Supplementary Table S1. Primers for qRT-PCR.xlsx
- Supplementary Table S2. GO and KEGG enrich.xlsx
- Supplementary Table S3. Contents of flavonoid metabolites.xlsx
- Supplementary Table S4. Annotation of variant genes.xlsx
- Supplementary Table S5. Specific micro RNAs.xlsx
- Supplementary Table S6. Annotation of DEGs carrying DMR.xlsx
