# Supplementary material for: Epigenetic Regulation of Anthocyanin Biosynthesis in Betula pendula ‘Purple Rain’
Source: Int J Mol Sci. 2024 Nov 8;25(22):12030. doi: 10.3390/ijms252212030 (PMC11593655; doi:10.3390/ijms252212030)
Supplement: Supplementary file 1 [file ijms-25-12030-s001.zip › Supplementary Table S1. Primers for qRT-PCR.xlsx]

## Sheet: Sheet1
Gene Name	Gene ID	Forward Primer (5' to 3')	Reverse Primer (5' to 3')
18s	BP18S	ATCTTGGGTTGGGCAGATCG	CATTACTCCGATCCCGAAGG
PAL	BPChr06G11016	TGGTAACGGTTCTGCAACGA	GCAATAGCTGCCACCTGAGA
C4H	BPChr11G17603	TCGGAAACTGGCTCCAAGTC	CCTGGCCCTTTCCAGTGAAT
4CL	BPChr03G18648	TCCTAGTATCACCCCCGGC	GTACGTTTTTCCGGTGGAGC
CHS	BPChr09G14504	TGCCGGGGATCATATCGAAG	GAACGTGACGAGTCGCTCTA
CHI	BPChr11G07344	GGGCAAGGGGATTGGAGATT	AAGGGGCCTGTAACGATGTC
MYB113	BPChr11G18741	ACGTCGTAAAACCTCGACCT	TGTCGGGCTCCTCGTCTAA
