# Supplementary material for: Epigenetic Regulation of Anthocyanin Biosynthesis in Betula pendula ‘Purple Rain’
Source: Int J Mol Sci. 2024 Nov 8;25(22):12030. doi: 10.3390/ijms252212030 (PMC11593655; doi:10.3390/ijms252212030)
Supplement: Supplementary file 1 [file ijms-25-12030-s001.zip › Supplementary Table S2. GO and KEGG enrich.xlsx]

## Sheet: GOTerm CC Direct of Down DEGs
Term	Count	%	PValue	Genes	List Total	Pop Hits	Pop Total	Fold Enrichment	Bonferroni	Benjamini	FDR
GO:0009522~photosystem I	4	2.18579	0.00153478	Q9SHR7, P93735, Q8VZ87	176	34	26022	17.3944	0.130444	0.111226	0.106337
GO:0009507~chloroplast	50	27.3224	0.00323895	O48723, Q38854, Q9SHR7, Q84UU4, F4IZC4, Q0WRJ2, Q940H7, Q9SQT8, Q9XGZ0, F4KFB3, O64635, Q9SV36, P0DI77, Q9LV33, Q9LFJ8, Q6NKU9, Q9LXV0, Q9SAU2, P93735, P46309, Q9LS72, O82413, P42804, Q67ZM7, Q9FF31, Q9FIX3, Q9M0Z3, Q66GQ2, Q9FFZ1, O64882, F4J2U9, P38418, Q84KJ5, Q9S756, Q84P17, Q7XJR2, Q8VZW3, Q9SUM3, Q9S9N6, Q9SYM5, Q9M066, Q9ZVJ6, P31170, Q9FND9, Q8VZ87, P25851, P29976, Q9SJ52	176	5019	26022	1.47293	0.255634	0.111226	0.106337
GO:0009523~photosystem II	4	2.18579	0.00438976	Q9SHR7, P93735, Q8VZ87	176	49	26022	12.0696	0.329913	0.111226	0.106337
GO:0005773~vacuole	9	4.91803	0.00488903	Q9SIE7, Q9LXL5, Q8S9L6, Q8VYL3, Q42093, Q39041, O65390, Q93Z81, Q43872	176	388	26022	3.42956	0.359812	0.111226	0.106337
GO:0005783~endoplasmic reticulum	15	8.19672	0.00655663	O22203, Q39227, Q9ZQP2, Q9LHE9, Q8GYE0, P13114, F4HQM3, Q9SIE7, Q9SUM3, Q9M2R0, P92994, Q42093, F4IYM4, Q5XF09, Q0WT31	176	979	26022	2.26536	0.45043	0.119331	0.114085
GO:0009535~chloroplast thylakoid membrane	9	4.91803	0.0084264	Q9SHR7, P93735, Q9SAU2, Q9FFZ1, Q9S9N6, P38418, Q9M0Z3, Q8VZ87	176	427	26022	3.11632	0.537011	0.1278	0.122183
GO:0005737~cytoplasm	47	25.6831	0.0211069	O48723, O64470, Q84UU4, Q9SIN1, Q9M6N7, Q940H7, P35510, Q9LZ98, Q9LVZ8, Q9FI78, Q9SCU0, Q9M2R0, P59232, P42825, O82413, Q94AC1, Q96330, F4I2H7, O49561, Q66GQ2, Q9FGX1, Q3EDJ0, Q0WV25, O24521, Q9LHE9, Q9FZ87, P49078, Q9FJI1, P38418, Q9LRQ8, Q8GYE0, P13114, Q9SRM5, Q9LSQ4, Q94AQ6, Q9S756, Q84P17, P25818, Q4FE47, Q9ZVJ6, Q9FXB2, Q9FND9, P25851, Q0WQ57, Q9LUH8, Q0WT31	176	5138	26022	1.35248	0.856481	0.218386	0.208787
GO:0048046~apoplast	9	4.91803	0.0213246	Q9SAU2, Q8LG58, Q9M0C2, Q9XIW1, Q6XBF8, O81081, P25851, Q8VZ87	176	505	26022	2.63499	0.859357	0.218386	0.208787
GO:0016021~integral component of membrane	55	30.0546	0.0234968	Q5XEZ5, Q39227, F4IZC4, P0C2C9, O65468, Q93ZB1, F4HQM3, Q8VZF6, C0LGE0, P93735, Q8LBL1, Q9M2R0, Q39196, F4IYM4, Q8H129, Q67ZM7, Q9M0Z3, Q93VV5, Q9FH92, O22203, Q94A02, O64882, Q84P17, Q9LP24, Q8RWW0, P25818, P92994, Q9C9H7, Q5XF09, Q93Z81, Q96326, Q8VZ87, Q9SJ52, Q7DNC3, Q9SHR7, Q38998, Q8S9L6, Q0WRJ2, O64635, Q6NKU9, Q9LXV0, Q9LIP5, Q9FF31, Q93XX5, Q9SL29, Q8GYE0, O65718, Q7XJR2, Q9SUM3, Q9STK8,…	176	6257	26022	1.29964	0.885105	0.218386	0.208787
GO:0000325~plant-type vacuole	11	6.01093	0.0239985	O65493, P25818, Q0WV25, P92994, Q8VYL3, Q42093, Q39041, Q8H129, O65390, Q93Z81, F4HQM3	176	719	26022	2.262	0.890353	0.218386	0.208787

## Sheet: GOTerm MF Direct of Down DEGs
Term	Count	%	PValue	Genes	List Total	Pop Hits	Pop Total	Fold Enrichment	Bonferroni	Benjamini	FDR
GO:0005216~ion channel activity	3	1.63934	0.0122425	O65718, Q8LBL1, Q38998	165	20	19375	17.6136	0.958334	1	1
GO:0102313~1,8-cineole synthase activity	2	1.0929	0.0168578	P0DI77	165	2	19375	117.424	0.987554	1	1
GO:0020037~heme binding	9	4.91803	0.0192008	O22203, Q9M066, O24521, Q9STK8, P92994, Q9LIP5, O64635, Q96326, Q43872	165	394	19375	2.68228	0.993275	1	1
GO:0046872~metal ion binding	29	15.847	0.0258884	Q38854, Q9SHR7, Q9XGZ0, Q9FHJ6, Q9LV33, Q9C8G4, Q9SAU2, Q8LBL1, Q9M2R0, P59232, P42825, Q96330, Q8H129, P0C2F6, O49561, Q9FGX1, Q8LEA2, O24521, P38418, Q43872, Q9C5D3, Q4FE47, Q9FXB2, O22152, Q96326, P25851, Q8VZ87, Q9SSE9	165	2269	19375	1.50079	0.998849	1	1
GO:0004190~aspartic-type endopeptidase activity	4	2.18579	0.0294865	Q8VYL3, Q6XBF8, O65390, Q9LX20	165	79	19375	5.94553	0.999557	1	1
GO:0016168~chlorophyll binding	3	1.63934	0.0334697	Q9SHR7, Q8VZ87	165	34	19375	10.361	0.999847	1	1
GO:0010333~terpene synthase activity	3	1.63934	0.0353046	Q84UU4, P0DI77	165	35	19375	10.0649	0.999906	1	1
GO:0042802~identical protein binding	6	3.27869	0.0357979	O48723, Q5XEZ5, Q38854, O22203, Q38998, P92994	165	215	19375	3.27696	0.999918	1	1
GO:0034768~(E)-beta-ocimene synthase activity	2	1.0929	0.0416164	P0DI77	165	5	19375	46.9697	0.999983	1	1
GO:0050551~myrcene synthase activity	2	1.0929	0.0416164	P0DI77	165	5	19375	46.9697	0.999983	1	1
GO:0051213~dioxygenase activity	4	2.18579	0.0432867	Q8LEA2, Q96330, O49561, Q9SSE9	165	92	19375	5.1054	0.999989	1	1
GO:0010279~indole-3-acetic acid amido synthetase activity	2	1.0929	0.0497307	Q9FZ87, Q9LSQ4	165	6	19375	39.1414	0.999998	1	1

## Sheet: GOTerm BP Direct of Up DEGs
Term	Count	%	PValue	Genes	List Total	Pop Hits	Pop Total	Fold Enrichment	Bonferroni	Benjamini	FDR
GO:0042742~defense response to bacterium	32	14.2222	3.53052e-08	A0A1P8BH59, Q8H0Y8, Q9C5T4, Q38834, Q84WW2, Q8S8P5, Q9C9T2, F4KHH8, Q9LY77, Q9ZSI7, Q9FMR3, Q9S745, O80874, Q9M0X5, Q39033, Q56XQ0, Q9SF86, P0DKH6, Q6DST1, Q8GYA4, Q9SVY5, Q9ZVX4, O04478, Q9LFA4, Q9LY00, Q9SS45, Q9SZ66, Q8GUH1, Q9LDM5, Q9SIZ4, Q9M2Y0, Q39202, Q9LE22	219	1101	23520	3.12145	1.85704e-05	1.85706e-05	1.81822e-05
GO:0009751~response to salicylic acid	15	6.66667	1.1723e-06	Q9C5T4, Q8H0Y8, Q9ZW24, Q8GYH5, Q9ZVP8, Q9LY00, Q8VYA3, Q9FMR3, Q8H1H9, Q9S745, Q9LMP1, Q9M2Y0, Q39202, Q9M9E1, Q941L2	219	307	23520	5.24742	0.000616442	0.000308316	0.000301868
GO:0006952~defense response	23	10.2222	4.12534e-06	D7SFH9, Q94KB7, A0A1P8BH59, Q38834, O48538, Q8LPL3, Q9M2E2, Q9FHE4, Q4F883, F4KHH8, Q9SII6, Q9ZVP8, Q8VYA3, Q9SS45, P45724, Q9SKB2, O80341, Q9ZSD4, O80961, Q9STE7, P0DKH6, Q941L2, Q39214	219	783	23520	3.15471	0.00216758	0.00072331	0.000708184
GO:0006468~protein phosphorylation	22	9.77778	9.3103e-05	D7SFH9, Q9SXB8, Q8GYA4, Q9M0E5, Q9SVY5, Q9SII6, Q8VYA3, O64825, Q9FLV4, Q8GUH1, Q9LN59, Q9FYB5, C0LGJ1, Q9FF29, Q9LMP1, Q9M0X5, Q9LDM5, P0C5E2, Q9SIZ4, Q9SF86, Q39202, C0LGV1	219	893	23520	2.64585	0.0477945	0.010113	0.0099015
GO:0050832~defense response to fungus	27	12	9.6131e-05	A0A1P8BH59, Q8H0Y8, Q9C5T4, Q2V3S7, Q8S8P5, Q9LY77, Q9ZSI7, Q9FMR3, O80874, Q9FKZ1, Q2V352, Q9SIW2, Q6DST1, Q94KB7, Q9SRY5, O04478, Q9LFA4, Q9LY00, Q8GUH1, Q9ZSD4, O80961, Q8VWQ5, Q9SIZ4, Q9M2Y0, Q39202, Q9LE22, Q9LSF8	219	1246	23520	2.32723	0.0493101	0.010113	0.0099015
GO:0080142~regulation of salicylic acid biosynthetic process	4	1.77778	0.000265104	Q9C9T2, Q9SF86, Q9FKL6, Q9S745	219	14	23520	30.6849	0.130175	0.0232408	0.0227548
GO:0009414~response to water deprivation	25	11.1111	0.000413016	Q9FLD5, O22893, Q8S8P5, Q9SII6, P59259, Q9SS45, Q8H1H9, Q9FGK4, O80683, Q9FLV4, Q9FYB5, Q9FG65, Q940V3, Q9ZQ97, Q94AZ2, Q9SIZ4, Q9M2Y0, Q9M9E1	219	1217	23520	2.20619	0.195304	0.0310352	0.0303861
GO:0071230~cellular response to amino acid stimulus	4	1.77778	0.00106189	Q8LGN0, O04660, Q9SHV1, Q93YT1	219	22	23520	19.5268	0.428135	0.0692074	0.0677601
GO:0009809~lignin biosynthetic process	5	2.22222	0.00118416	O49499, Q9C942, P48523, Q9CAI3, Q42600	219	50	23520	10.7397	0.463793	0.0692074	0.0677601
GO:0009611~response to wounding	19	8.44444	0.0024807	P19172, Q9ZVX4, Q9SII6, Q9ZVP8, Q9LY77, Q9LFA4, Q9ZSI7, Q07488, Q8H1H9, Q9SKE2, Q9FLV4, P45724, Q9FG65, Q9SND9, Q9SIZ4, Q9M2Y0, Q8RXN0, Q9LE22, Q941L2	219	923	23520	2.21078	0.729226	0.130485	0.127756
GO:0031348~negative regulation of defense response	4	1.77778	0.00319498	Q9ZSD4, Q9SKE2, Q9S745, Q941L2	219	32	23520	13.4247	0.81423	0.140046	0.137118
GO:1900426~positive regulation of defense response to bacterium	4	1.77778	0.00319498	Q9SVY5, Q4F883, Q9C9T2, Q9S745	219	32	23520	13.4247	0.81423	0.140046	0.137118
GO:0006816~calcium ion transport	4	1.77778	0.00413095	Q8LGN0, O04660, Q9SHV1, Q93YT1	219	35	23520	12.274	0.886662	0.167144	0.163649
GO:0006874~cellular calcium ion homeostasis	4	1.77778	0.00483805	Q8LGN0, O04660, Q9SHV1, Q93YT1	219	37	23520	11.6105	0.921996	0.181772	0.177971
GO:0010150~leaf senescence	9	4	0.00571607	Q9FYB5, O80961, Q9SII6, Q9LY77, Q9LY00, Q9LQL2, Q39224, Q9LE22, Q9S745	219	289	23520	3.34455	0.950968	0.200443	0.196252
GO:0007165~signal transduction	17	7.55556	0.00766745	Q6DST1, Q56XZ1, A0A1P8BH59, Q9C637, F4KHH8, Q9C6A8, Q9C6A6, Q9SVN2, Q9SZ66, Q8GUH1, Q9FYB5, Q9FF29, O80874, Q9SHY2, Q9FG65, Q9SD53, P0DKH6	219	874	23520	2.08896	0.982554	0.239461	0.234454
GO:0071456~cellular response to hypoxia	8	3.55556	0.00773924	O80683, Q9C9E1, O80982, Q9C6M5, Q9LY00, Q07488, Q9M2Y0, Q67YC0	219	243	23520	3.53571	0.983205	0.239461	0.234454
GO:0009737~response to abscisic acid	19	8.44444	0.00845398	Q6DST1, P0CH01, Q9FLD5, O22893, Q9SII6, Q9M8S6, Q9LFA4, Q8H1H9, Q9FLV4, Q9FYB5, O80462, Q9ZSD4, Q9FG65, Q940V3, Q9ZQ97, Q94AZ2, Q9SIZ4, Q8RXN0, Q9M9E1	219	1041	23520	1.96018	0.988503	0.247044	0.241878
GO:0009626~plant-type hypersensitive response	5	2.22222	0.00913032	Q8VZG2, Q9C9T2, Q9SZ66, Q9S745, Q39214	219	88	23520	6.10212	0.99197	0.252766	0.24748
GO:0009699~phenylpropanoid biosynthetic process	3	1.33333	0.0118662	P45724, Q9SS45, Q42600	219	18	23520	17.8995	0.998125	0.312082	0.305555
GO:0009862~systemic acquired resistance, salicylic acid mediated signaling pathway	3	1.33333	0.0159934	Q4F883, Q9LY00, Q9S745	219	21	23520	15.3425	0.999793	0.400596	0.392219
GO:0007166~cell surface receptor signaling pathway	4	1.77778	0.0174509	Q9LN59, Q9SVY5, Q9LMP1, Q8VYA3	219	59	23520	7.28117	0.999905	0.406805	0.398298
GO:0009651~response to salt stress	13	5.77778	0.0187661	Q6DST1, Q9FLD5, Q8LPL3, O22893, P19172, Q8S8P5, Q9SS45, O80683, Q9FLV4, F4I9E1, Q94AZ2, Q8RXN0, Q9LUC5	219	651	23520	2.14465	0.999953	0.406805	0.398298
GO:0050829~defense response to Gram-negative bacterium	3	1.33333	0.0190364	Q38834, Q4F883, Q9S745	219	23	23520	14.0083	0.999959	0.406805	0.398298
GO:0009627~systemic acquired resistance	5	2.22222	0.0193349	Q8H0Y8, Q8S8P5, Q39202, Q9SKE2, Q9S745	219	110	23520	4.88169	0.999965	0.406805	0.398298
GO:0009409~response to cold	12	5.33333	0.0212557	Q6DST1, Q9FLD5, O80341, P19172, O22893, Q8S8P5, Q9ZVX4, Q940V3, Q56Y11, Q9SJX8, Q9M9E1, Q941L2	219	586	23520	2.19926	0.999988	0.414093	0.405433
GO:0006979~response to oxidative stress	12	5.33333	0.0212557	Q96520, P45724, F4I2N7, Q8LPL3, Q9FG65, O22893, Q9C942, O04478, Q9LY77, Q9SIZ4, Q07488, Q9M2Y0	219	586	23520	2.19926	0.999988	0.414093	0.405433
GO:0009873~ethylene-activated signaling pathway	6	2.66667	0.0323253	Q9C9E1, O48538, O80341, Q9C6M5, Q9LY00, Q9S745	219	190	23520	3.39149	1	0.607255	0.594555
GO:0009617~response to bacterium	8	3.55556	0.0347331	Q8VZG2, Q9FF29, Q9C9T2, Q9LY00, Q8VYA3, Q9SF86, Q9LSF8, Q9S745	219	330	23520	2.60357	1	0.629986	0.616812
GO:0019722~calcium-mediated signaling	4	1.77778	0.0383356	Q8LGN0, O04660, Q9SHV1, Q93YT1	219	80	23520	5.36986	1	0.669877	0.655868
GO:0071805~potassium ion transmembrane transport	3	1.33333	0.0395058	O22397, Q9FY75, Q9M8S6	219	34	23520	9.47623	1	0.669877	0.655868
GO:0045087~innate immune response	5	2.22222	0.0415673	D7SFH9, F4I2N7, Q8H0Y8, Q8GYH5, O64825	219	140	23520	3.83562	1	0.669877	0.655868
GO:0002229~defense response to oomycetes	4	1.77778	0.0420265	Q84WW2, Q9C9T2, Q9LY00, Q9M9E1	219	83	23520	5.17577	1	0.669877	0.655868
GO:0009800~cinnamic acid biosynthetic process	2	0.888889	0.0454962	P45724, Q9SS45	219	5	23520	42.9589	1	0.703853	0.689133
GO:0070417~cellular response to cold	3	1.33333	0.0483343	Q84WN3, Q9SA38, Q07488	219	38	23520	8.47873	1	0.706217	0.691449
GO:0042631~cellular response to water deprivation	3	1.33333	0.0483343	P19172, P0C5E2, Q9M9E1	219	38	23520	8.47873	1	0.706217	0.691449

## Sheet: GOTerm CC Direct of Up DEGs
Term	Count	%	PValue	Genes	List Total	Pop Hits	Pop Total	Fold Enrichment	Bonferroni	Benjamini	FDR
GO:0005886~plasma membrane	84	37.3333	1.84925e-21	Q9SRT0, Q9C637, Q9FY75, O49499, O22938, Q8GYH5, Q9FLV4, Q9SKB2, F4JYJ3, Q8LGN0, Q39033, Q94AZ2, Q9SF86, Q8RXN0, Q5S2C4, Q6R3L0, P23586, Q93YT1, O48538, Q9M0E5, Q9M2E2, Q9LUI2, Q9SVY5, Q9ZU96, Q9C942, Q6AWW5, Q9LY87, Q6R8G7, Q9S735, C0LGJ1, Q56YP2, Q9SD53, Q8GWP3, O80961, Q8VZU9, Q9SHV1, Q9SD11, C0LGV1, F4IIU4, D7SFH9, Q8L8W5, Q38834, Q8VZH2, O22397, Q9C6A8, Q9C6A6, Q9LQL2, Q9SVN2, Q9SX98, F4I2N7,…	220	3310	26022	3.00171	1.55337e-19	1.55337e-19	1.46091e-19
GO:0000786~nucleosome	9	4	5.06698e-08	P26569, P59259	220	62	26022	17.1699	4.25625e-06	2.12813e-06	2.00146e-06
GO:0016021~integral component of membrane	86	38.2222	7.73261e-07	Q9FHB6, Q9C637, Q9FZ95, Q9FY75, Q4F883, Q94IA6, O22938, Q8GYH5, Q94BP3, Q9FLV4, Q9SKB2, Q9SHY2, Q8LGN0, Q94AZ2, Q8RXN0, Q6R3L0, Q9FZ49, P23586, Q93YT1, O48538, Q9ZU96, Q6AWW5, O04478, Q6R8G7, Q9S735, Q9FGK4, Q9LJK2, Q9SZ46, C0LGJ1, Q9FG65, Q9SD53, Q8GWP3, O80961, F4I9E1, Q9SA38, Q8VZU9, Q9SHV1, C0LGV1, D7SFH9, P0CH01, Q9FLD5, O22397, Q9C6A8, Q9LY77, Q9C6A6, Q9LQL2, Q9SVN2, Q9SX98, Q8LGU1, F4I2N7,…	220	6257	26022	1.62574	6.49519e-05	2.16513e-05	2.03625e-05
GO:0005777~peroxisome	14	6.22222	7.3154e-06	Q9SKB2, Q84WW2, O80874, Q9C8D4, Q8H191, Q56XQ0, P59259	220	342	26022	4.84195	0.000614307	0.000153623	0.000144479
GO:0000325~plant-type vacuole	19	8.44444	4.14691e-05	Q96520, Q9SRY5, Q9FHB6, Q9FY75, Q8LGN0, Q8GWP3, Q9LK64, Q07488, P59259, Q9LE22, P23586, Q8LGU1	220	719	26022	3.12567	0.00347742	0.000696681	0.000655212
GO:0009506~plasmodesma	22	9.77778	5.83098e-05	Q9SIV9, Q8LPF0, Q9SL49, Q9LUI2, Q9C942, P59259, Q96520, Q9FF29, Q9ZSD4, Q94AZ2, Q9LK64, Q8L8Z1, P0DKH6, P23586, F4IIU4	220	951	26022	2.73628	0.00488619	0.000816337	0.000767746
GO:0009579~thylakoid	8	3.55556	0.00434577	P59259	220	240	26022	3.94273	0.306386	0.0521492	0.0490451
GO:0005576~extracellular region	42	18.6667	0.00631675	Q9C7Z9, Q9FY79, P0CH01, Q9SIV9, Q2V3S7, Q8LPL3, Q9C637, P19172, Q9C6A8, Q9C6A6, Q9LNJ3, Q8H1H9, Q9FLV4, Q9LN59, Q9M0X5, Q2V352, P23586, Q9LMC9, Q8VYG3, Q9SXB8, Q9SRY5, Q9ASR4, Q07488, Q8VYA3, P59259, Q9SRM5, Q84WT5, Q9FGK4, Q9STM6, Q96520, Q9FF29, Q9LDM5, P0C5E2, Q9M2Y0, Q39202	220	3291	26022	1.50952	0.412741	0.0663258	0.0623779
GO:0005730~nucleolus	11	4.88889	0.0144085	P26569, P59259, Q9SD11, P0DKH6	220	528	26022	2.4642	0.70451	0.13448	0.126475
GO:0005829~cytosol	32	14.2222	0.039962	Q9ZW24, Q8VZH2, O49499, Q9SR36, Q9CAI3, Q9S745, Q8LGU1, Q9LMR5, Q9FKZ1, P48523, Q9SF86, O82191, Q9LUC5, Q9LK73, Q9SRY5, Q8GYA4, Q9M2E2, P59259, Q9SJM7, Q9M9W3, Q8GUH1, P42036, Q9ZSD4, Q9SMZ4, Q9LE22	220	2665	26022	1.42027	0.967474	0.335681	0.3157
GO:0016020~membrane	17	7.55556	0.0459383	Q9FHB6, Q8VZH2, Q9FZ95, O22397, Q9FY75, Q9C942, Q07488, Q8LGU1, Q9SHY2, Q56YP2, F4JYJ3, Q9FG65, F4I9E1, Q9LK64, Q6R3L0, Q941L2, Q9SUA4	220	1195	26022	1.68267	0.98075	0.350802	0.329921

## Sheet: GOTerm MF Direct of Up DEGs
Term	Count	%	PValue	Genes	List Total	Pop Hits	Pop Total	Fold Enrichment	Bonferroni	Benjamini	FDR
GO:0004712~protein serine/threonine/tyrosine kinase activity	22	9.77778	1.80719e-05	D7SFH9, Q9SXB8, Q8GYA4, Q9M0E5, O22938, Q9SII6, Q8VYA3, O64825, Q9FLV4, Q8GUH1, Q9LN59, F4I2N7, Q9SKB2, C0LGJ1, Q9FF29, Q9LMP1, Q9M0X5, Q9LDM5, P0C5E2, Q9SF86, Q39202, C0LGV1	203	711	19375	2.95324	0.00481362	0.0048252	0.00466256
GO:0046982~protein heterodimerization activity	9	4	0.000142952	Q9SJM7, P59259	203	145	19375	5.92407	0.0374515	0.0190841	0.0184408
GO:0005516~calmodulin binding	11	4.88889	0.000609631	O80683, Q9FLV4, Q94KB7, A0A1P8BH59, Q9SXB8, O80961, Q9C9T2, Q9LY77, Q9SD11, Q9FKL6, Q39202	203	273	19375	3.8457	0.150257	0.0425948	0.041159
GO:0004674~protein serine/threonine kinase activity	20	8.88889	0.000649746	D7SFH9, Q9SXB8, Q8GYA4, Q9M0E5, Q9SII6, Q8VYA3, O64825, Q9FLV4, Q8GUH1, Q9LN59, F4I2N7, Q9SKB2, C0LGJ1, Q9LMP1, Q9M0X5, Q9LDM5, P0C5E2, Q9SF86, Q39202, C0LGV1	203	792	19375	2.41019	0.159315	0.0425948	0.041159
GO:0015276~ligand-gated ion channel activity	4	1.77778	0.00111672	Q8LGN0, O04660, Q9SHV1, Q93YT1	203	20	19375	19.0887	0.257944	0.0425948	0.041159
GO:0008066~glutamate receptor activity	4	1.77778	0.00111672	Q8LGN0, O04660, Q9SHV1, Q93YT1	203	20	19375	19.0887	0.257944	0.0425948	0.041159
GO:0005217~intracellular ligand-gated ion channel activity	4	1.77778	0.00111672	Q8LGN0, O04660, Q9SHV1, Q93YT1	203	20	19375	19.0887	0.257944	0.0425948	0.041159
GO:0005524~ATP binding	41	18.2222	0.00284885	D7SFH9, Q9FLD5, F4KHH8, O22938, Q9LY77, Q8LGU1, Q9FLV4, F4I2N7, Q9LN59, Q9SKB2, Q9LMP1, Q9M0X5, Q9FKZ1, Q9SIW2, Q8RXN0, Q9SF86, P0DKH6, Q9M9E1, Q39214, Q8VZG2, Q9SXB8, Q8GYA4, Q9M0E5, Q9SVY5, Q9SII6, Q9ZVP8, Q8VYA3, Q9SZ66, O64825, Q9SKE2, Q8GUH1, C0LGJ1, Q9FF29, Q56YP2, Q9LDM5, P0C5E2, Q9SA38, Q9STE7, Q9LK64, Q9SIZ4, Q39202, C0LGV1	203	2468	19375	1.58557	0.533141	0.0950804	0.0918754
GO:0043531~ADP binding	8	3.55556	0.00385227	Q38834, Q9FKZ1, F4KHH8, Q9ZVP8, Q9STE7, Q9SZ66, P0DKH6, Q39214	203	190	19375	4.01867	0.643187	0.114284	0.110432
GO:0005262~calcium channel activity	4	1.77778	0.0072023	Q8LGN0, O04660, Q9SHV1, Q93YT1	203	38	19375	10.0467	0.854848	0.192301	0.185819
GO:0038023~signaling receptor activity	4	1.77778	0.0108038	Q8LGN0, O04660, Q9SHV1, Q93YT1	203	44	19375	8.67667	0.944993	0.247404	0.239064
GO:0042277~peptide binding	3	1.33333	0.0117898	F4I2N7, Q8VZH2, C0LGV1	203	16	19375	17.8956	0.957852	0.247404	0.239064
GO:0030247~polysaccharide binding	5	2.22222	0.0120459	Q9LN59, P0CH01, Q9LMP1, P0C5E2, Q8VYA3	203	85	19375	5.61431	0.96067	0.247404	0.239064
GO:0035673~oligopeptide transmembrane transporter activity	3	1.33333	0.0148282	Q9SHY2, Q6R3L0, Q9SUA4	203	18	19375	15.9072	0.981478	0.274748	0.265487
GO:0004497~monooxygenase activity	8	3.55556	0.0154353	Q9FLC2, Q9LJK2, Q9SZ46, Q9STK8, Q9FG65, Q94IA6, Q42600, Q9LUC5	203	248	19375	3.07882	0.984288	0.274748	0.265487
GO:0005515~protein binding	60	26.6667	0.0200476	Q38854, Q9SRT0, Q8H0Y8, Q9SQR3, Q8S8P5, Q4F883, O22938, Q9ZSI7, Q9C9E1, Q9SKB2, Q8S2T1, Q39033, Q9ZPX9, Q9SIW2, Q9SF86, Q8RXN0, Q5S2C4, O48538, Q9M0E5, Q9SL49, Q9SVY5, Q9LY00, Q9SJM7, Q9LY87, O80683, P45724, C0LGJ1, O80961, Q9SD11, C0LGV1, F4IIU4, Q9C5T4, Q38834, Q84WW2, Q9LJB7, O22230, Q9C9T2, Q9FMR3, Q9LPR8, Q9S745, Q9FYA2, F4I2N7, Q9C6M5, Q39214, Q941L2, Q9M9E1, Q9SQU6, Q07488, P59259, Q42600,…	203	4418	19375	1.2962	0.995515	0.334544	0.323267
GO:0015293~symporter activity	4	1.77778	0.0341234	Q94AZ2, Q9S735, Q9LQL2, P23586	203	68	19375	5.61431	0.999906	0.522032	0.504435
GO:0016491~oxidoreductase activity	11	4.88889	0.0388761	Q9FY79, Q9LJK2, Q8LPL3, O80874, Q9M2E2, Q94IA6, Q8H191, Q39110, P48523, Q9CAI3, Q39224	203	503	19375	2.08723	0.999975	0.522032	0.504435
GO:0016705~oxidoreductase activity, acting on paired donors, with incorporation or reduction of molecular oxygen	7	3.11111	0.0388985	Q9LJK2, Q9SZ46, Q9STK8, Q9FG65, Q94IA6, Q42600, Q9LUC5	203	238	19375	2.80716	0.999975	0.522032	0.504435
GO:0016841~ammonia-lyase activity	2	0.888889	0.0410587	P45724, Q9SS45	203	4	19375	47.7217	0.999986	0.522032	0.504435
GO:0045548~phenylalanine ammonia-lyase activity	2	0.888889	0.0410587	P45724, Q9SS45	203	4	19375	47.7217	0.999986	0.522032	0.504435
GO:0043565~sequence-specific DNA binding	10	4.44444	0.0463293	Q9FYA2, Q9C5T4, Q8S8P5, O80982, Q9C9T2, Q8VWQ5, Q9LY00, Q9ZSI7, Q9FKL6, Q9LPR8	203	449	19375	2.12569	0.999997	0.542783	0.524487
GO:0061809~NAD+ nucleotidase, cyclic ADP-ribose generating	3	1.33333	0.0487894	F4KHH8, Q9SZ66, P0DKH6	203	34	19375	8.42147	0.999998	0.542783	0.524487
GO:0050135~NAD(P)+ nucleosidase activity	3	1.33333	0.0487894	F4KHH8, Q9SZ66, P0DKH6	203	34	19375	8.42147	0.999998	0.542783	0.524487

## Sheet: KEGG pathway of Up DEGs
Term	Count	%	PValue	Genes	List Total	Pop Hits	Pop Total	Fold Enrichment	Bonferroni	Benjamini	FDR
ath00940:Phenylpropanoid biosynthesis	8	3.55556	0.000421502	Q96520, P45724, O49499, Q9C942, P48523, Q9SS45, Q9CAI3, Q42600	58	128	5240	5.64655	0.0245671	0.0248686	0.0248686
ath01110:Biosynthesis of secondary metabolites	24	10.6667	0.00556743	Q38854, Q84UU4, Q84WW2, Q9M2E2, O49499, Q94IA6, Q9C942, Q9SS45, Q9CAI3, Q42600, Q8H1H9, Q96520, P45724, Q9LJK2, Q9SZ46, Q8S2T1, Q9ZQ97, Q39110, P48523, P47996, Q9SCS3, Q56Y11, Q9SMZ4, Q9LSF8	58	1281	5240	1.69264	0.280642	0.164239	0.164239
ath01100:Metabolic pathways	34	15.1111	0.0450522	Q38854, Q84UU4, Q9ZW24, Q8LPL3, Q84WW2, O22893, P19172, O49499, Q94IA6, Q9SR36, Q9CAI3, Q8H1H9, O80874, Q39033, Q39110, P48523, P47996, Q9SCS3, O82191, Q9FZ49, Q67YC0, Q8VYG3, Q9SRY5, Q8H191, Q9C942, F4IY62, O04478, Q9SJM7, Q42600, Q9SS45, Q96520, P45724, Q56YP2, Q9SMZ4	58	2404	5240	1.27776	0.934113	0.730146	0.730146
ath00360:Phenylalanine metabolism	3	1.33333	0.0495014	P45724, Q9SS45, Q8H1H9	58	33	5240	8.21317	0.949981	0.730146	0.730146
