# Supplementary material for: Epigenetic Regulation of Anthocyanin Biosynthesis in Betula pendula ‘Purple Rain’
Source: Int J Mol Sci. 2024 Nov 8;25(22):12030. doi: 10.3390/ijms252212030 (PMC11593655; doi:10.3390/ijms252212030)
Supplement: Supplementary file 1 [file ijms-25-12030-s001.zip › Supplementary Table S3. Contents of flavonoid metabolites.xlsx]

## Sheet: Sheet1
Index	Q1 (Da)	Q3 (Da)	Molecular Weight (Da)	Formula	Ionization model	Compounds	Class I	Class II	CAS	Level	Purple-biological-replicate-1	Purple-biological-replicate-2	Purple-biological-replicate-3	Green-biological-replicate-1	Green-biological-replicate-2	Green-biological-replicate-3	mix01	mix02	mix03	cpd_ID	kegg_map
mws0024	169.01	125	170.022	C7H6O5	[M-H]-	Gallic acid	Tannins	Tannin	149-91-7	1	5156600	1789400	1589900	1653600	2278000	1718000	1427000	1534900	1405500	C01424	--
mws0040	255.07	153	254.058	C15H10O4	[M+H]+	Chrysin	Flavonoids	Flavones	480-40-0	1	569470	270660	288780	256770	266260	287490	332630	313050	337550	C10028	ko00941
mws0789	255.07	151	256.074	C15H12O4	[M-H]-	Pinocembrin (Dihydrochrysin)	Flavonoids	Flavanones	480-39-7	2	302540	179080	191980	206000	217020	138770	165540	172980	158780	C09827	ko00941
Lmyn006227	269.05	151	270.053	C15H10O5	[M-H]-	Galangin (3,5,7-Trihydroxyflavone)	Flavonoids	Flavones	548-83-4	1	40224000	14282000	12564000	14496000	15198000	9978600	14595000	15329000	13862000	C10044	ko00941
pmp000344	271.06	243.06	270.053	C15H10O5	[M+H]+	3',4',7-Trihydroxyflavone	Flavonoids	Flavones	2150-11-0	1	604320	242660	200260	225190	239980	264380	310520	291290	303000	--	--
MWS20151	271.06	153.02	270.053	C15H10O5	[M+H]+	Apigenin	Flavonoids	Flavones	520-36-5	1	12398000	4630200	4002800	4520800	4901700	5139300	6058900	6279800	6483700	C01477	ko00941,ko00943,ko00944,ko01100,ko01110
pme2960	273.08	153	272.068	C15H12O5	[M+H]+	Naringenin chalcone	Flavonoids	Chalcones	73692-50-9	1	5030700	3462400	4438100	917370	1430300	1146800	2695600	2849000	2785000	C06561	ko00941,ko01100,ko01110
MWSHY0137	273.08	153.02	272.068	C15H12O5	[M+H]+	Naringenin (5,7,4'-Trihydroxyflavanone)	Flavonoids	Flavanones	480-41-1	1	1753700	634310	739140	841620	929150	899520	971400	957180	970620	C00509	ko00941,ko00943,ko01100,ko01110
mws0914	271.06	151	272.068	C15H12O5	[M-H]-	Pinobanksin	Flavonoids	Flavanonols	548-82-3	1	6199400	4230600	5377900	1012400	1577900	782260	2247900	2256400	2076800	C09826	ko00941
pme1201	273.08	167	274.084	C15H14O5	[M-H]-	Phloretin	Flavonoids	Chalcones	60-82-2	1	1563500	250660	265350	201310	231850	111180	292840	304010	257670	C00774	ko00941,ko01110
mws4160	285.08	270.07	284.068	C16H12O5	[M+H]+	Wogonin (5,7-Dihydroxy-8-Methoxyflavone)	Flavonoids	Flavones	632-85-9	1	3967200	2004700	1615800	1767100	2030400	2063400	2263400	2316500	2305100	C10197	--
Hmhp006115	285.07	270.05	284.068	C16H12O5	[M+H]+	Oroxylin A (5,7-dihydroxy-6-methoxyflavone)	Flavonoids	Flavones	480-11-5	1	4060500	2104900	1629400	1837500	2089200	2175500	2367300	2356500	2437000	--	--
MWSHY0110	285.08	225.06	284.068	C16H12O5	[M+H]+	Calycosin	Flavonoids	Isoflavones	20575-57-9	2	18416	9	9	9	11018	15922	54710	48525	44386	C01562	ko00943,ko01110
Hmyp008708	285.08	242.06	284.068	C16H12O5	[M+H]+	Izalpinin	Flavonoids	Flavonols	480-14-8	1	28106000	16495000	13588000	14669000	16702000	17034000	18200000	17699000	17883000	--	--
mws0129	285.08	270	284.068	C16H12O5	[M+H]+	Genkwanin (Apigenin 7-methyl ether)	Flavonoids	Flavones	437-64-9	1	3580000	1925400	1442800	1669300	1914000	1955900	2149000	2121700	2194400	C10046	--
mws0051	285.08	270	284.068	C16H12O5	[M+H]+	Acacetin	Flavonoids	Flavones	480-44-4	1	3404600	1864200	1386100	1657500	1847400	1882000	2076100	1970800	2082500	C01470	ko00944
pme3250	285.08	270	284.068	C16H12O5	[M+H]+	Biochanin A	Flavonoids	Isoflavones	491-80-5	1	52738000	33021000	26652000	28879000	32581000	33730000	35686000	35160000	35336000	C00814	ko00943,ko01100,ko01110
mws0918	283.06	268	284.068	C16H12O5	[M-H]-	Prunetin (5,4'-Dihydroxy-7-methoxyisoflavone)	Flavonoids	Isoflavones	552-59-0	1	3813800	2441600	2074200	2123300	2429400	1654700	2117500	2150900	2019500	C10521	ko00943
Hmbp002730	287.06	153.01	286.047	C15H10O6	[M+H]+	Isoscutellarein	Flavonoids	Flavones	41440-05-5	1	48899	48893	64247	60133	53684	86829	56950	32566	63602	C10097	--
Lmmp004504	287.06	153.02	286.047	C15H10O6	[M+H]+	2'-Hydroxygenistein	Flavonoids	Isoflavones	1156-78-1	2	40911	45628	75426	59887	48600	65710	70439	55751	55423	C12134	ko00943
mws0062	287.06	241	286.048	C15H10O6	[M+H]+	Isoluteolin (Orobol)(5,7,3',4'-tetrahydroxyisoflavone)	Flavonoids	Isoflavones	480-23-9	2	128270	44334	59345	30459	31595	41387	58880	56232	41878	C10510	--
mws1068	285.04	151	286.048	C15H10O6	[M-H]-	Kaempferol (3,5,7,4'-Tetrahydroxyflavone)	Flavonoids	Flavonols	520-18-3	1	932530	723440	618370	382420	389910	270000	406540	438110	383870	C05903	ko00941,ko00944,ko01100,ko01110
MWS20143	287.06	153.02	286.048	C15H10O6	[M+H]+	Luteolin (5,7,3',4'-Tetrahydroxyflavone)	Flavonoids	Flavones	491-70-3	1	37206	55268	71244	72962	44467	63057	59981	40099	59332	C01514	ko00941,ko00944,ko01100,ko01110
Cmsp008121	287.09	167.03	286.084	C16H14O5	[M+H]+	7-O-Methylnaringenin	Flavonoids	Flavanones	-	1	952140	3765400	2824000	3004100	3111200	3484100	2730800	2693400	2574300	--	--
MWSHY0089	287.09	167.03	286.084	C16H14O5	[M+H]+	5,4'-Dihydroxy-7-methoxyflavanone (Sakuranetin)	Flavonoids	Flavanones	2957-21-3	2	940340	3880200	2573800	3026800	3110900	3437900	2830500	2592600	2675100	C09833	ko00941,ko01110
Smdp007779	287.09	167.03	286.084	C16H14O5	[M+H]+	8-Demethylfarrerol	Flavonoids	Flavanones	-	2	20979	31383	25087	24793	25379	29083	27042	28656	25388	--	--
mws1094	287.06	259	288.063	C15H12O6	[M-H]-	Aromadendrin (Dihydrokaempferol)	Flavonoids	Flavanonols	480-20-6	1	291720	185030	240410	76632	104050	66483	132320	137690	134990	C00974	ko00941,ko01100,ko01110
mws0064	287.06	135	288.063	C15H12O6	[M-H]-	Eriodictyol (5,7,3',4'-Tetrahydroxyflavanone)	Flavonoids	Flavanones	552-58-9	2	450320	150210	200920	96268	124820	80320	129570	135780	131700	C05631	ko00941,ko01100,ko01110
Lmdn006025	287.06	125.02	288.063	C15H12O6	[M-H]-	2-Hydroxy-2,3-dihydrogenistein	Flavonoids	Isoflavones	-	2	769860	57622	68152	105220	110520	72944	144210	154240	118810	C12631	ko00943,ko01100,ko01110
MWSHY0174	291.09	139.04	290.079	C15H14O6	[M+H]+	Epicatechin	Flavonoids	Flavanols	490-46-0	1	5257100	6017400	5642800	1244900	1192900	1488900	3489800	3650900	3733500	C09727	ko00941,ko01100,ko01110
mws0054	289.07	245	290.079	C15H14O6	[M-H]-	Catechin	Flavonoids	Flavanols	154-23-4	1	26772000	24639000	24769000	26100000	27964000	23424000	24843000	23538000	23464000	C06562	ko00941,ko01110
Lmhn004030	289.07	151.04	290.079	C15H14O6	[M-H]-	5,7,3',4',5'-Pentahydroxyflavan (Tricetiflavan)	Flavonoids	Flavanols	-	2	629470	637620	604910	163660	173610	129740	372600	355590	345310	--	--
MWSHY0021	299.09	256.07	298.084	C17H14O5	[M+H]+	Apigenin-7,4'-dimethyl ether	Flavonoids	Flavones	5128-44-9	1	5497400	12059000	8466800	8390000	8477900	10407000	8952200	8945300	8998100	C10019	--
Zmhn003257	299.06	284.04	300.063	C16H12O6	[M-H]-	5,7,2'-Trhiyroxy-8-methoxyflavone	Flavonoids	Flavones	-	1	6008900	3824000	3618100	3189000	3101200	2286500	2963400	2959200	2800600	--	--
Lmjp004941	301.07	286.05	300.063	C16H12O6	[M+H]+	Rhamnocitrin (7-Methylkaempferol)	Flavonoids	Flavonols	569-92-6	1	269160	456260	398540	257170	207980	281080	314180	295940	300690	C17059	--
mws0058	299.06	284	300.063	C16H12O6	[M-H]-	Diosmetin (5,7,3'-Trihydroxy-4'-methoxyflavone)	Flavonoids	Flavanones	520-34-3	1	5669400	3840300	3646000	2894400	3023700	2270900	2806200	2880500	2758200	C10038	--
MWSHY0126	301.07	258.05	300.063	C16H12O6	[M+H]+	Kaempferide (3,5,7-Trihydroxy-4'-methoxyflavone)	Flavonoids	Flavonols	491-54-3	1	671800	1358600	947790	719080	835360	941890	953260	919430	953990	C10098	ko00944
mws1316	301.07	258.6	300.063	C16H12O6	[M+H]+	Hydroxygenkwanin	Flavonoids	Flavones	20243-59-8	1	9	12670	7750.9	8108.9	5930.9	8466.6	7664.9	8116.7	6707.9	--	--
Zmhp002714	301.07	286.05	300.063	C16H12O6	[M+H]+	5,6,7-Tetrahydroxy-8-methoxyflavone	Flavonoids	Flavones	-	2	20913	64284	56665	39612	25347	47644	107770	115300	94813	--	--
Zmhp002814	301.07	286.05	300.063	C16H12O6	[M+H]+	5,7,8-Tetrahydroxy-6-methoxyflavone	Flavonoids	Flavones	-	2	22353	82962	41589	30448	24085	33803	98682	117990	103500	--	--
pme2246	301	185.02	302.006	C14H6O8	[M-H]-	Ellagic acid	Tannins	Tannin	476-66-4	1	117320	42552	54127	535300	453510	348860	189690	244260	159810	C10788	--
MWSHY0029	303.05	229.05	302.043	C15H10O7	[M+H]+	Quercetin	Flavonoids	Flavonols	117-39-5	1	891850	631320	891830	308160	294030	266390	523320	503210	646530	C00389	ko00941,ko00944,ko01100,ko01110
Zmpp002571	303.05	257.05	302.043	C15H10O7	[M+H]+	Robinetin	Flavonoids	Flavonols	490-31-3	1	11511000	9693200	11113000	9859600	9741200	10138000	8717400	14597000	13145000	C10177	--
Zmpn004713	301.04	149.03	302.043	C15H10O7	[M-H]-	Isoetin (5,7,2',4',5'-Pentahydroxyflavone)	Flavonoids	Flavones	1621-84-7	2	365780	138980	108060	116910	131130	79038	114600	129100	111180	C10079	--
Lmbn006032	301.04	149.02	302.043	C15H10O7	[M-H]-	Hypolaetin	Flavonoids	Flavones	27696-41-9	2	425420	142580	131200	129360	162280	92158	148190	144790	145720	C10078	--
mws0920	301.04	151	302.043	C15H10O7	[M-H]-	Tricetin (5,7,3',4',5'-Pentahydroxyflavone)	Flavonoids	Flavones	520-31-0	2	383340	256510	236780	170620	176030	131240	175640	194860	170430	C10192	ko00941
Cmsp004086	303.09	229.08	302.079	C16H14O6	[M+H]+	Dihydrokaempferide	Flavonoids	Flavanonols	137225-59-3	2	9815500	9516400	5342000	8758600	4604700	6915600	6817900	8734500	6510200	--	--
mws0044	303.05	125.02	304.058	C15H12O7	[M-H]-	Dihydroquercetin(Taxifolin)	Flavonoids	Flavanonols	480-18-2	1	1225500	548940	1044600	235330	463320	262750	583220	603870	623470	C01617	ko00941,ko01100,ko01110
Hmqn003268	303.05	151.03	304.059	C15H12O7	[M-H]-	5,7,3',4',5'-Pentahydroxydihydroflavone	Flavonoids	Flavanones	-	2	82564	125080	61121	48309	72282	53771	40941	52168	39340	--	--
mws0042	305.07	125	306.074	C15H14O7	[M-H]-	Epigallocatechin	Flavonoids	Flavanols	970-74-1	1	16626000	10443000	11624000	15783000	17969000	9999600	12511000	13380000	11843000	C12136	ko00941,ko01110
mws0049	307.08	139	306.074	C15H14O7	[M+H]+	Gallocatechin	Flavonoids	Flavanols	970-73-0	1	16823000	17667000	15405000	20212000	21445000	19934000	21055000	21263000	20729000	C12127	ko00941,ko01110
HJAP057	315.09	282.06	314.078	C17H14O6	[M+H]+	Dihydroxy-dimethoxyflavone	Flavonoids	Flavones	-	1	4694400	4058200	3418000	2184000	2065900	2687700	3241500	3222500	3331700	--	--
Zmjp006969	315.09	282.05	314.078	C17H14O6	[M+H]+	Pectolinarigenin	Flavonoids	Flavones	520-12-7	1	4495300	4234100	3423000	2126500	2073300	2674300	3235900	3160000	3250700	--	--
Lmsp008392	315.09	272.07	314.079	C17H14O6	[M+H]+	4',5-Dihydroxy-3',5'-dimethoxyflavone	Flavonoids	Flavones	-	1	2343000	1669200	1511200	1761900	1818400	1954200	1842100	1862500	1870300	--	--
mws0038	313.07	283	314.079	C17H14O6	[M-H]-	Kumatakenin	Flavonoids	Flavonols	3301-49-3	1	601380	1188500	913140	779940	789340	633830	694160	713980	597030	--	--
mws1174	313.07	253	314.079	C17H14O6	[M-H]-	3-O-Acetylpinobanksin	Flavonoids	Flavanonols	52117-69-8	2	1405100	1877700	1802000	1929100	1991800	1109000	1247500	1270900	1179300	C16418	ko00941
Lmdp003808	317.07	302.04	316.058	C16H12O7	[M+H]+	Azaleatin (5-O-Methylquercetin)	Flavonoids	Flavonols	529-51-1	1	3163100	3876400	4331700	1273800	1408800	1345700	2032400	2661800	2216000	C10022	--
mws0066	315.05	151	316.058	C16H12O7	[M-H]-	Isorhamnetin	Flavonoids	Flavonols	480-19-3	1	13836000	7476600	6705900	3466500	3571000	2190600	4789300	5123300	4569300	C10084	--
pmp000003	317.07	302.04	316.058	C16H12O7	[M+H]+	Nepetin (5,7,3',4'-Tetrahydroxy-6-methoxyflavone)	Flavonoids	Flavones	520-11-6	1	720840	404450	406430	345450	418850	476420	553270	438790	472640	--	--
Lmmn004912	315.05	271.02	316.058	C16H12O7	[M-H]-	3-O-Methylquercetin	Flavonoids	Flavonols	1486-70-0	1	1384300	1431400	1060300	713840	617230	467600	689720	680970	655770	C04443	ko00944
mws2627	317.07	285.04	316.058	C16H12O7	[M+H]+	Tamarixetin (3,3',5,7-Tetrahydroxy-4'-Methoxyflavone)	Flavonoids	Flavonols	603-61-2	1	2130800	1095400	937350	464060	483980	577950	969890	1001900	1016700	C10188	--
Lmfp001509	317.09	153.02	316.079	C13H16O9	[M+H]+	1-O-Galloyl-rhamnose	Tannins	Tannin	-	1	457210	719650	620430	220490	206980	273990	380010	398440	410090	--	--
Hmgp001996	319.05	273.04	318.039	C15H10O8	[M+H]+	Quercetagetin; 3,3',4',5,6,7-Hexahydroxyflavone	Flavonoids	Flavonols	90-18-6	2	2726000	2162200	2937600	5986000	3615600	6481300	4131100	2982100	4518900	C10122	--
Zmjp008503	329.1	296.07	328.094	C18H16O6	[M+H]+	5-Hydroxy-4',6,7-trimethoxyflavone (Salvigenin)	Flavonoids	Flavones	19103-54-9	1	18543000	10485000	8393400	8627800	7997900	10036000	11081000	10886000	10728000	--	--
Hmxp006108	329.1	314.07	328.095	C18H16O6	[M+H]+	3-Hydroxy-5,7,8-trimethoxyflavone	Flavonoids	Flavones	103393-10-8	2	20015	35347	15318	18097	25412	29490	27959	25344	26011	--	--
Lmsp011263	329.1	268.08	328.095	C18H16O6	[M+H]+	6-Hydroxy-5,7,4'-trimethoxyflavone	Flavonoids	Flavones	6938-19-8	2	4967100	2733900	2145500	2256000	2135900	2660800	2844700	2843600	2826200	C14985	--
pmp000107	329.1	314.1	328.095	C18H16O6	[M+H]+	Monohydroxy-trimethoxyflavone	Flavonoids	Flavones	-	2	15364	40435	17630	21042	25871	35694	28202	26498	25507	--	--
MWSHY0169	331.08	301.04	330.074	C17H14O7	[M+H]+	4',5,7-Trihydroxy-3',6-dimethoxyflavone (Jaceosidin)	Flavonoids	Flavones	18085-97-7	2	12217000	9994000	8574400	6488500	6741000	7856400	8369400	8096100	8472300	--	--
Lmyp006951	331.08	273.04	330.074	C17H14O7	[M+H]+	5,8,4'-Trihydroxy-6,7-dimethoxyflavone	Flavonoids	Flavones	98755-25-0	2	5904700	4729700	3985100	3395600	3609600	4042600	4104200	3980700	4194100	--	--
Hmhp005160	331.07	316.05	330.074	C17H14O7	[M+H]+	Rehderianin I	Flavonoids	Flavonols	90965-30-3	2	13069000	10556000	9441000	6324300	6178500	7421800	8967400	9076600	9020300	--	--
mws0917	329.07	314	330.074	C17H14O7	[M-H]-	3,7-Di-O-methylquercetin	Flavonoids	Flavonols	2068-02-2	1	270620	170120	163610	105200	114060	75977	117000	113410	108880	C01265	ko00944
Lmjn007168	329.07	271.03	330.074	C17H14O7	[M-H]-	Quercetin-3,3'-dimethyl ether	Flavonoids	Flavonols	4382-17-6	1	2363800	1782500	1414600	974360	1064700	681400	993530	1042700	952860	--	--
Lmtp004722	333.06	153.02	332.053	C16H12O8	[M+H]+	Mearnsetin	Flavonoids	Flavones	16805-10-0	2	299080	121170	79868	157330	133920	172290	146940	140250	165430	--	--
pmn001518	331.07	169.01	332.074	C13H16O10	[M-H]-	1-O-Galloyl-D-glucose	Tannins	Tannin	58511-73-2	1	32344000	29707000	23103000	28732000	33174000	24523000	26148000	27295000	24991000	C01158	--
Lmfn000604	331.07	169.01	332.074	C13H16O10	[M-H]-	6-O-Galloyl-D-glucose	Tannins	Tannin	13186-19-1	1	49945000	26500000	24323000	40891000	55117000	50432000	56986000	45774000	41208000	--	--
Hmln000659	331.07	169.01	332.075	C13H16O10	[M-H]-	3-O-Galloyl-D-glucose	Tannins	Tannin	-	1	51650000	28133000	29801000	41149000	57124000	48547000	57605000	44817000	45925000	--	--
pmp000109	343.12	328.1	342.11	C19H18O6	[M+H]+	5,7,8,4'-Tetramethoxyflavone	Flavonoids	Flavones	6601-66-7	2	213670	339070	226550	344110	396660	381790	297850	314700	317210	--	--
Zmhp004065	345.1	330.07	344.089	C18H16O7	[M+H]+	7,8-Dihydroxy-5,6,4'-trimethoxyflavone	Flavonoids	Flavones	-	1	2616700	2507800	2181400	1381500	1337900	1527500	1960700	1945400	1984200	--	--
MWSHY0054	345.1	312.06	344.09	C18H16O7	[M+H]+	Eupatorin; 3',5-Dihydroxy-4',6,7-Trimethoxyflavone	Flavonoids	Flavones	855-96-9	1	561410	575290	483790	279450	273110	314420	434740	418730	417850	--	--
MWSHY0168	345.1	330.08	344.09	C18H16O7	[M+H]+	Eupatilin (5,7-Dihydroxy-3',4',6-Trimethoxyflavone)	Flavonoids	Flavones	22368-21-4	1	1957300	1882300	1668600	1021900	1018000	1149500	1462300	1426900	1459800	C10040	--
Zmap009745	345.1	330.07	344.09	C18H16O7	[M+H]+	Ayanin (3',5-Dihydroxy-3,4',7-Trimethoxyflavone)	Flavonoids	Flavones	572-32-7	2	18814000	22143000	16898000	18835000	19854000	22125000	19513000	19471000	19766000	C04444	ko00944
Hmhp005846	345.09	330.07	344.09	C18H16O7	[M+H]+	Tenaxin I	Flavonoids	Flavones	86926-52-5	1	1914400	1859500	1665100	1019000	1047500	1166200	1475800	1487800	1487600	--	--
pmp000010	347.08	332.07	346.069	C17H14O8	[M+H]+	5,7,4',5'-Tetrahydro-3',6-dimethoxyflavone	Flavonoids	Flavones	-	2	13161000	12704000	10957000	6730200	6916600	7473300	9847000	9704200	9809300	--	--
mws1002	345.06	330	346.069	C17H14O8	[M-H]-	Syringetin	Flavonoids	Flavonols	4423-37-4	1	5154100	2899000	3059000	2934500	3074900	2001600	2433500	2494500	2196700	C11620	ko00944
Hmcp003223	347.07	332.05	346.069	C17H14O8	[M+H]+	Limocitrin (5,7,4'-trihydroxy-8,3'-dimethoxyflavone)	Flavonoids	Flavonols	489-33-8	1	28958000	14085000	15229000	10598000	13020000	12676000	16682000	16225000	16680000	--	--
Hmgp003163	347.08	332.05	346.07	C17H14O8	[M+H]+	3,3',5,7-Tetrahydroxy-4',6-Dimethoxyflavone; (Laciniatin)	Flavonoids	Flavonols	74161-28-7	1	29510000	14683000	15249000	10939000	13455000	13899000	17222000	17255000	16610000	--	--
pmp000261	347.1	153.02	346.09	C14H18O10	[M+H]+	Methyl 6-O-galloyl-glucoside	Tannins	Tannin	-	2	11209	13458	14743	12394	13113	11979	21927	22365	21312	--	--
pmp000638	355.12	299.06	354.11	C20H18O6	[M+H]+	8-Prenylkaempferol	Flavonoids	Flavones	28610-31-3	3	9	9	1742.4	9	9	9	14081	14795	15582	--	--
Lmsp010393	359.11	298.09	358.105	C19H18O7	[M+H]+	Eupatorin-5-methylether (3'-hydroxy-5,6,7,4'-tetramethoxyflavone)	Flavonoids	Flavones	21764-09-0	2	1143700	992860	838310	254300	198080	286120	610530	626400	616810	--	--
pmp000008	359.11	344.08	358.105	C19H18O7	[M+H]+	5-Hydroxy-6,7,3',4'-tetramethoxyflavone	Flavonoids	Flavones	21763-80-4	2	3181000	2697900	2285100	677860	536620	795750	1636600	1666500	1701700	--	--
Zmjp010694	359.11	344.09	358.105	C19H18O7	[M+H]+	5-Hydroxy-3,7,3',4'-tetramethoxyflavone (Retusin)	Flavonoids	Flavones	1245-15-4	2	117770	176260	137460	122450	112710	153290	139220	134740	134120	--	--
MWS20190	361.09	346.07	360.085	C18H16O8	[M+H]+	5,7,4'-trihydroxy-6,3',5'-trimethoxyisoflavone	Flavonoids	Isoflavones	-	1	15541000	14400000	12727000	8575300	8593700	9868000	11660000	11623000	11751000	--	--
Lmxn007955	359.08	329.03	360.085	C18H16O8	[M-H]-	Sudachitin	Flavonoids	Flavones	4281-28-1	1	17010000	14162000	13250000	8407400	8387600	5747200	8802900	9124300	8391200	--	--
Cmsn000894	361.08	211.03	362.084	C14H18O11	[M-H]-	7-O-Galloyl-D-sedoheptulose	Tannins	Tannin	-	2	9	9	9	34894	83958	26405	31277	34298	29678	--	--
Zmjp009119	375.11	345.06	374.1	C19H18O8	[M+H]+	5,4'-Dihydroxy-3,6,7,3'-tetramethoxyflavone	Flavonoids	Flavones	130252-52-7	2	26242000	29264000	24517000	22337000	21860000	24322000	24428000	24348000	24006000	--	--
MWSHY0152	375.11	342.07	374.1	C19H18O8	[M+H]+	Casticin (5,3'-Dihydroxy-3,6,7,4'-Tetramethoxyflavone)	Flavonoids	Flavones	479-91-4	1	30193000	32819000	28214000	24575000	23843000	27010000	27695000	27426000	27420000	--	--
MWSslk185	389.12	359.08	388.116	C20H20O8	[M+H]+	5-Demethylnobiletin	Flavonoids	Flavones	2174-59-6	2	4625.3	4657.1	4426.7	5039.5	4330.9	3831.3	5221.4	6028.4	4993.7	--	--
Lmyp005841	417.12	255.06	416.111	C21H20O9	[M+H]+	Chrysin-7-O-glucoside	Flavonoids	Flavones	31025-53-3	1	1847000	1632100	1568300	435200	637820	621380	1130000	1092200	1072200	--	--
Hmgp003664	417.12	381.1	416.111	C21H20O9	[M+H]+	Apigenin-6-C-rhamnoside	Flavonoids	Flavonoid carbonoside	-	2	15071	15189	10810	3144.4	3678.3	5669.5	7983.3	11073	10419	--	--
Lmbp003668	419.1	287.05	418.09	C20H18O10	[M+H]+	Kaempferol-3-O-arabinoside	Flavonoids	Flavonols	-	1	37733000	41477000	34358000	24890000	24060000	26577000	31813000	32133000	30705000	--	--
Lmyp004617	419.13	257.08	418.127	C21H22O9	[M+H]+	Pinocembrin-7-O-glucoside (Pinocembroside)	Flavonoids	Flavanones	75829-43-5	2	2384600	1726000	1789400	262360	593840	377350	1150300	1174400	1127700	--	--
Hmhp002834	419.1	287.06	419.097	C20H19O10+	[M]+	Cyanidin 3-xyloside	Flavonoids	Anthocyanidins	29761-24-8	1	28560000	18559000	21487000	1539300	1085400	2274400	15629000	15994000	13588000	--	--
mws0919	431.1	285	432.106	C21H20O10	[M-H]-	Kaempferol-3-O-rhamnoside (Afzelin)(Kaempferin)	Flavonoids	Flavonols	482-39-3	1	669720	989570	814880	1050900	876710	1021500	895220	853840	759590	C16911	ko00944
mws0072	433.11	271.01	432.106	C21H20O10	[M+H]+	Apigenin-5-O-glucoside	Flavonoids	Flavones	28757-27-9	1	18250000	7976200	5708300	7158800	8049700	9262700	8971900	8822600	8701300	--	--
Lmgp003335	433.11	271.06	432.106	C21H20O10	[M+H]+	4',5-Dihydroxyisoflavone-7-O-galactoside	Flavonoids	Isoflavones	-	1	2411200	2168700	1906400	1664900	1417000	2051300	1772500	2088100	1438400	--	--
pmp000413	433.11	283.06	432.106	C21H20O10	[M+H]+	Genistein-8-C-glucoside	Flavonoids	Isoflavones	66026-80-0	2	1158400	412950	405890	481610	609500	478890	693510	651690	580310	C10420	--
Lmlp005572	433.11	271.06	432.106	C21H20O10	[M+H]+	Galangin-7-O-glucoside	Flavonoids	Flavones	-	1	2548200	2048800	1870200	1767800	1919500	1832800	1936800	2207400	1804000	--	--
pme0321	431.1	285	432.106	C21H20O10	[M-H]-	Kaempferol-7-O-rhamnoside	Flavonoids	Flavonols	20196-89-8	1	1848600	2617300	2367000	3166900	2638600	2783700	2545500	2373200	1948200	--	--
MWSHY0008	433.11	283.06	432.106	C21H20O10	[M+H]+	Apigenin-6-C-glucoside (Isovitexin)	Flavonoids	Flavonoid carbonoside	38953-85-4	2	1139000	375130	446830	524290	475550	563450	607650	589010	309290	C01714	ko00944
MWSHY0189	433.11	271.07	432.106	C21H20O10	[M+H]+	Apigenin-7-O-glucoside(Cosmosiin)	Flavonoids	Flavones	578-74-5	1	2805800	1961900	1804200	1909400	1425100	1894300	2031900	2133000	1778800	C04608	ko00944
MWSslk002	433.11	271.06	432.106	C21H20O10	[M+H]+	Sophoricoside	Flavonoids	Isoflavones	152-95-4	1	1181400	931060	865450	195570	269170	247930	673380	632510	624140	--	--
Lmgp004731	433.11	271.06	432.106	C21H20O10	[M+H]+	Genistein-7-O-galactoside	Flavonoids	Isoflavones	-	1	2756300	2298100	1923700	1711200	1293000	2082200	1955900	1811600	1893900	--	--
mws2186	435.09	303	434.085	C20H18O11	[M+H]+	Avicularin(Quercetin-3-O-α-L-arabinofuranoside)	Flavonoids	Flavonols	572-30-5	1	18254000	17292000	18094000	14325000	14269000	15976000	16942000	14704000	16326000	--	--
mws4183	433.08	300.03	434.085	C20H18O11	[M-H]-	Quercetin-3-O-arabinoside (Guaijaverin)*	Flavonoids	Flavonols	22255-13-6	1	850300	1097500	701940	1120600	919770	834020	917870	1012000	1111900	--	--
Lmdp003509	435.09	303.06	434.085	C20H18O11	[M+H]+	Quercetin-3-O-xyloside (Reynoutrin)*	Flavonoids	Flavonols	549-32-6	1	1329500	1904300	1732800	1065000	651540	1261000	1427800	1222100	1338800	--	--
mws1179	433.11	271	434.121	C21H22O10	[M-H]-	Naringenin-7-O-glucoside (Prunin)	Flavonoids	Flavanones	529-55-5	2	1772700	2595800	2316100	1033900	1347600	951150	1814300	1598300	1579600	C09099	ko00941
HJN087	433.12	271.06	434.121	C21H22O10	[M-H]-	Naringenin-4'-O-glucoside	Flavonoids	Flavanones	-	2	3424700	3183800	3185300	1486500	1740800	1292000	2176300	1974000	2301000	--	--
HJN090	433.11	271.06	434.121	C21H22O10	[M-H]-	Butin-7-O-glucoside	Flavonoids	Flavanones	-	2	3227400	3361600	2927100	1410600	1757900	1185100	1980200	2184700	1979600	--	--
Lmlp006175	435.13	273.09	434.121	C21H22O10	[M+H]+	Isosalipurposide (Phlorizin Chalcone)	Flavonoids	Chalcones	4547-85-7	2	1342500	1121800	1298600	536890	777020	595660	1097400	998660	1050000	C16406	ko00941
HJN055	435.13	273.08	436.136	C21H24O10	[M-H]-	Dihydrocharcone-4'-O-glucoside	Flavonoids	Chalcones	-	2	341920	439260	519950	157130	406470	202670	337790	317000	320080	--	--
mws2118	435.13	166.7	436.137	C21H24O10	[M-H]-	Phloretin-2'-O-glucoside (Phlorizin)	Flavonoids	Chalcones	60-81-1	2	1080700	1088900	1163200	1254800	1584000	1118300	895860	1019900	1197300	C01604	ko00941,ko01110
Lmfn004093	435.13	315.09	436.137	C21H24O10	[M-H]-	Phloretin-4'-O-glucoside (Trilobatin)	Flavonoids	Chalcones	4192-90-9	2	4142000	4534500	3650800	4279900	4595100	2020500	3151800	3218400	2881900	--	--
pmn001697	445.08	269.05	446.085	C21H18O11	[M-H]-	Apigenin-7-O-glucuronide	Flavonoids	Flavones	29741-09-1	3	13975	15166	22897	37578	33408	50884	45720	32850	55472	--	--
pmp000575	447.13	285.18	446.121	C22H22O10	[M+H]+	Acacetin-7-O-glucoside (Tilianin)	Flavonoids	Flavones	4291-60-5	2	8948300	10304000	7132000	5937600	6979500	7816800	7887400	7254500	7407600	--	--
pme3400	447.13	285	446.121	C22H22O10	[M+H]+	Biochanin A-7-O-glucoside (Sissotrin)	Flavonoids	Isoflavones	5928-26-7	1	8628200	9519600	7456500	5726900	7171800	7792400	7600900	7342800	7315600	C05376	ko00943
Lmyp006086	447.13	285.07	446.121	C22H22O10	[M+H]+	Prunetin-5-O-glucoside	Flavonoids	Isoflavones	-	1	10086000	10909000	8743100	6405100	8152500	8350100	9007100	8870200	8653300	--	--
pmp000573	447.13	285.08	446.121	C22H22O10	[M+H]+	Acacetin-7-O-galactoside	Flavonoids	Flavones	-	1	9644900	11167000	8140400	6540600	7877900	8380900	8876700	8691500	8656900	--	--
Hmln003405	447.06	315.01	448.064	C20H16O12	[M-H]-	Ellagic acid-4-O-rhamnoside	Tannins	Tannin	-	2	274170	611820	609980	489950	402190	386090	505780	547870	478790	--	--
Xmyp005654	449.11	287.06	448.101	C21H20O11	[M+H]+	Kaempferol-4'-O-glucoside*	Flavonoids	Flavonols	-	1	6510200	7898600	6509800	1087000	1418600	1739700	4735400	5157900	4998900	--	--
MWSHY0136	449.11	287.06	448.101	C21H20O11	[M+H]+	Kaempferol-3-O-glucoside (Astragalin)*	Flavonoids	Flavonols	480-10-4	1	3660200	3814400	4289500	809010	855400	1156800	2297300	2711900	2806700	C12249	ko00944,ko01110
MWSHY0104	449.11	287.06	448.101	C21H20O11	[M+H]+	Luteolin-7-O-glucoside (Cynaroside)	Flavonoids	Flavones	5373-11-5	1	6582500	9626700	9264500	2230300	2465300	2624200	5572500	5395000	5481700	C03951	ko00944
mws0913	447.09	285	448.101	C21H20O11	[M-H]-	Kaempferol-3-O-galactoside (Trifolin)*	Flavonoids	Flavonols	23627-87-4	1	4819700	5795600	5732400	2161000	2199400	2048800	4190700	4544700	4347200	C12626	ko00944
mws0045	449.11	303.05	448.101	C21H20O11	[M+H]+	Quercetin-3-O-rhamnoside(Quercitrin)	Flavonoids	Flavonols	522-12-3	1	1109300	1227100	1016100	301520	464220	352810	778700	772590	742430	C01750	ko00944
pmb0550	449.11	287.06	449.108	C21H21O11+	[M]+	Cyanidin-3-O-glucoside (Kuromanin)	Flavonoids	Anthocyanidins	47705-70-4	1	3625000	3175400	3538000	89054	114140	162560	2005800	2192600	1897700	C08604	ko00942
Lmfn003630	449.07	316.02	450.08	C20H18O12	[M-H]-	Myricetin-3-O-xyloside*	Flavonoids	Flavonols	-	1	851690	475640	779980	899550	892540	773220	899150	856480	822190	--	--
pmn001640	449.07	316	450.08	C20H18O12	[M-H]-	Myricetin-3-O-arabinoside*	Flavonoids	Flavonols	132679-85-7	1	891130	548390	722070	1071600	1031700	795610	813130	917230	863320	--	--
Lmmn004625	449.11	287.06	450.116	C21H22O11	[M-H]-	Dihydrokaempferol-7-O-glucoside	Flavonoids	Flavanonols	-	2	1788800	3959100	2977300	809910	1144200	605280	1575300	1419700	1419200	--	--
Jmgn004021	449.11	269.05	450.116	C21H22O11	[M-H]-	6-C-Glucosyl-2-Hydroxynaringenin	Flavonoids	Flavanones	-	2	4153000	6867900	5518700	9741500	10947000	7532000	6746000	7615800	7036000	--	--
HJN086	449.11	287.06	450.116	C21H22O11	[M-H]-	Eriodictyol-3'-O-glucoside	Flavonoids	Flavanones	-	2	1809200	4830400	3175100	668890	1035100	581010	1636500	1409200	1500700	--	--
Lmsn003297	449.11	287.06	450.116	C21H22O11	[M-H]-	3,4,2',4',6'-Pentahydroxychalcone-4'-O-glucoside	Flavonoids	Chalcones	-	2	512380	672410	575980	187250	212350	177290	358150	376970	352850	C16408	ko00941
Lmtn002796	449.1	287.05	450.116	C21H22O11	[M-H]-	Aromadendrin-7-O-glucoside	Flavonoids	Flavanonols	28189-90-4	2	3137200	3502900	3230200	1550900	1544400	1236600	2157900	1695000	2098000	--	--
pmn001416	451.1	341.06	452.111	C24H20O9	[M-H]-	Catechin-(7,8-bc)-4α-(3,4-dihydroxyphenyl)-dihydro-2-(3H)-one	Flavonoids	Flavanols	-	1	6233300	9731700	10326000	14348000	15201000	11086000	10368000	9884500	9549700	--	--
pmn001415	451.1	341.06	452.111	C24H20O9	[M-H]-	Catechin-(7,8-bc)-4β-(3,4-dihydroxyphenyl)-dihydro-2-(3H)-one	Flavonoids	Flavanols	-	2	6566200	9519600	10698000	14588000	15347000	12031000	10558000	10809000	9678600	--	--
Zmdn002049	451.13	289.07	452.132	C21H24O11	[M-H]-	Epicatechin-4'-O-β-D-glucopyranoside	Tannins	Tannin	-	2	581940	686080	715690	1088300	1407700	1023500	981360	968300	887030	--	--
Hmhp004295	461.1	285.08	460.101	C22H20O11	[M+H]+	Wogonin-7-O-Glucuronide (Wogonoside)	Flavonoids	Flavones	51059-44-0	3	21400	9	17747	9	9	9	10194	12164	7023.1	--	--
MWSHY0035	463.09	287.06	462.08	C21H18O12	[M+H]+	Scutellarein-7-O-glucuronide (Scutellarin)	Flavonoids	Flavones	27740-01-8	1	11686000	13967000	9902000	5160200	6403400	6960300	9853400	8597800	8085200	--	--
mws4167	463.09	287.06	462.08	C21H18O12	[M+H]+	Luteolin-7-O-glucuronide	Flavonoids	Flavones	29741-10-4	1	16215000	11513000	12767000	6355500	9216800	8017300	10599000	12063000	9526200	C03515	ko00944
Lmzn001894	461.07	285.04	462.08	C21H18O12	[M-H]-	Kaempferol-3-O-glucuronide	Flavonoids	Flavonols	22688-78-4	1	270800	390250	391750	126470	148180	127540	201300	211890	258230	--	--
Lmmp002795	463.12	301.07	462.115	C22H22O11	[M+H]+	Pratensein-7-O-glucoside	Flavonoids	Isoflavones	36191-03-4	1	929310	2733000	1751500	1604400	1496400	2203500	1743400	1589900	1808900	--	--
Lmmp004257	463.12	317.06	462.116	C22H22O11	[M+H]+	6-C-Methylquercetin-3-O-rhamnoside	Flavonoids	Flavonols	-	2	83390	148760	116770	34648	32271	41963	65345	76684	69096	--	--
Hmmp004965	463.12	301.07	462.116	C22H22O11	[M+H]+	Diosmetin-7-O-glucoside	Flavonoids	Flavanones	20126-59-4	1	1011000	1926800	1482000	770140	674860	878020	1004300	916560	1037100	--	--
Lmjp003655	463.12	301.08	462.116	C22H22O11	[M+H]+	6-C-MethylKaempferol-3-glucoside	Flavonoids	Flavones	-	1	915080	1827200	1374700	606970	627460	867040	998130	1114700	1047700	--	--
Hmcp002539	463.12	317.06	462.116	C22H22O11	[M+H]+	Isorhamnetin-3-O-rhamnoside	Flavonoids	Flavonols	-	2	1180600	1150000	943840	338410	344480	434950	706310	660680	728160	--	--
pmp000579	463.12	301.07	462.116	C22H22O11	[M+H]+	Diosmetin-7-O-galactoside	Flavonoids	Flavanones	-	1	808920	1793200	1307400	641400	661180	787550	827290	874170	1059700	--	--
Lmmn006022	461.11	315.05	462.116	C22H22O11	[M-H]-	Rhamnetin-3-O-rhamnoside	Flavonoids	Flavonols	20188-83-4	2	49382	163890	121730	34853	40685	20518	36443	44221	42132	--	--
Hmgp002189	463.13	301.07	462.118	C22H22O11	[M+H]+	Hispidulin-7-O-Glucoside	Flavonoids	Flavones	17680-84-1	1	863270	1838500	1410600	593940	672040	769700	1052900	962010	1005900	C17762	--
Lmdp004307	463.16	301.11	462.152	C23H26O10	[M+H]+	Farrerol-7-O-glucoside	Flavonoids	Flavanones	885044-12-2	2	4727000	12853000	9922900	4851600	4674100	6966100	7307300	6822100	7467500	--	--
Hmdn001667	463.05	300.99	464.06	C20H16O13	[M-H]-	Ellagic acid-4-O-glucoside	Tannins	Tannin	-	2	96244	96910	107940	210610	326740	143490	158950	145440	117910	--	--
pmp001309	465.1	303.1	464.095	C21H20O12	[M+H]+	6-Hydroxykaempferol-7-O-glucoside	Flavonoids	Flavonols	-	1	8938600	9260300	9495300	4807800	6007200	6034500	7913600	8210000	7387700	--	--
MWSHY0046	465.1	303.05	464.095	C21H20O12	[M+H]+	Isoquercitrin	Flavonoids	Flavones	21637-25-2	1	9088400	9799600	9291700	5960400	5766500	6136200	8189000	7360800	7365900	--	--
Hmcn001884	463.09	301.03	464.095	C21H20O12	[M-H]-	6-Hydroxyluteolin 5-glucoside	Flavonoids	Flavones	-	2	1235500	1486200	1328900	1380800	1587100	1458900	1648900	1889800	1848600	--	--
mws0061	463.09	300	464.095	C21H20O12	[M-H]-	Quercetin-3-O-galactoside (Hyperin)	Flavonoids	Flavonols	482-36-0	1	445150	569580	535390	551630	805100	651130	666560	904800	729840	C10073	--
Smgp004575	465.1	303.05	464.095	C21H20O12	[M+H]+	Quercetin-5-O-β-D-glucoside	Flavonoids	Flavonols	-	1	9119300	10495000	10262000	5953900	6639200	7140100	8038800	7958200	8670100	--	--
mws1329	463.09	300.7	464.095	C21H20O12	[M-H]-	Quercetin-7-O-glucoside	Flavonoids	Flavonols	491-50-9	1	299190	290010	262390	223110	180990	178240	256760	186930	198830	C12639	--
mws0091	463.09	300.03	464.095	C21H20O12	[M-H]-	Quercetin-3-O-glucoside (Isoquercitrin)	Flavonoids	Flavonols	482-35-9	1	99986	140200	162460	83029	79182	57410	140470	115200	72672	C05623	ko00944,ko01100,ko01110
Lmdp003286	465.1	303.06	464.095	C21H20O12	[M+H]+	Isohyperoside	Flavonoids	Flavonols	35589-21-0	1	9421000	10341000	10243000	6064700	6725500	6686000	8275700	7821500	8568900	--	--
Lmpp005784	465.1	333.07	464.095	C21H20O12	[M+H]+	6-Methoxyquercetin-3-O-Xyloside	Flavonoids	Flavonols	-	2	2078500	1194000	1020200	1097900	1211800	1298800	1178400	1182200	1168500	--	--
mws0056	463.09	316.03	464.095	C21H20O12	[M-H]-	Myricetin-3-O-rhamnoside (Myricitrin)	Flavonoids	Flavonols	17912-87-7	2	6220000	2437900	5022500	14181000	9708600	10320000	9219200	8897800	10673000	C10108	--
Lmzp002365	465.14	303.09	464.131	C22H24O11	[M+H]+	Hesperetin-7-O-glucoside*	Flavonoids	Flavanones	31712-49-9	2	3038800	3531300	3156300	1683500	1649900	1858800	3138300	2879800	2708200	C16422	ko00941
pme1598	463.12	301	464.132	C22H24O11	[M-H]-	Hesperetin-5-O-glucoside*	Flavonoids	Flavanones	69651-80-5	2	1295600	1165700	1246700	1486800	1801900	1446900	1623600	1967600	1828500	--	--
Lmcp001821	465.1	303.05	465.103	C21H21O12+	[M]+	Delphinidin-3-O-galactoside*	Flavonoids	Anthocyanidins	28500-00-7	1	9	1151400	540550	549300	478170	341630	1027400	647980	574130	--	--
pme1398	465.1	303.05	465.103	C21H21O12+	[M]+	Delphinidin-3-O-glucoside (Mirtillin)*	Flavonoids	Anthocyanidins	50986-17-9	1	1210600	775940	621460	640640	603790	352940	974850	655780	574370	C12138	ko00942
Xmsn002700	465.13	303.06	466.111	C21H22O12	[M-H]-	Taxifolin-3'-O-glucoside	Flavonoids	Flavanonols	31106-05-5	2	2992700	3288700	3061200	3210900	3362900	4095800	4036300	4086200	4085200	--	--
Lmfn001258	467.08	169.01	468.09	C20H20O13	[M-H]-	Maplexin D (2,4-Di-O-Galloyl-1,5-Anhydro-D-Glucitol)	Tannins	Tannin	1355573-86-2	2	18407	9	9	30031	55940	26795	20984	30812	23034	--	--
Lmfn001344	467.08	169.01	468.09	C20H20O13	[M-H]-	Maplexin C (2,3-Di-O-Galloyl-1,5-Anhydro-D-Glucitol)	Tannins	Tannin	-	2	63773	9	9	86120	110940	61160	58082	41535	53758	--	--
Lmfn001158	467.08	169.01	468.09	C20H20O13	[M-H]-	Ginnalin A (2,6-Di-O-Galloyl-1,5-Anhydro-D-Glucitol)	Tannins	Tannin	-	2	22774	31301	18785	23737	43755	14030	32608	22846	27000	--	--
Hmmp002121	469.12	317.08	468.113	C23H16O11	[M+H]+	Isorhamnetin-3-O-gallate	Flavonoids	Flavonols	-	3	22556	13246	13478	104410	61896	96312	32501	37545	50734	--	--
Lmqp006281	475.12	287.06	474.116	C23H22O11	[M+H]+	Kaempferol-3-O-(4''-O-acetyl)rhamnoside	Flavonoids	Flavonols	-	1	3781800	5780500	6561700	6994600	5085600	7393600	5647600	5625700	5833000	--	--
pmn001641	475.09	300	476.095	C22H20O12	[M-H]-	Kaempferide-3-O-glucuronide	Flavonoids	Flavonols	-	1	197940	146850	107900	90889	70792	64144	58911	66425	70847	--	--
HJAP056	477.14	315.1	476.131	C23H24O11	[M+H]+	Dihydroxy-dimethoxyflavone-7-O-glucoside	Flavonoids	Flavones	-	1	106930	241490	142690	123010	117000	168690	137460	140020	141630	--	--
Lmhn006206	475.12	167.03	476.132	C23H24O11	[M-H]-	Flavoyadorinin B	Flavonoids	Flavones	-	1	985540	1451900	1194200	697770	678410	465120	688150	671200	575090	--	--
pmp000172	477.14	315.08	476.132	C23H24O11	[M+H]+	5,2'-Dihydroxy-7,8-dimethoxyflavone glycosides	Flavonoids	Flavones	-	1	3345300	6323000	4253400	3618300	3584300	4304800	4074200	4380200	4206600	--	--
Hmjp003123	479.08	303.06	478.075	C21H18O13	[M+H]+	Quercetin-5-O-glucuronide	Flavonoids	Flavonols	-	1	6190800	5141400	6095100	6455700	7422500	6884700	6342800	6972300	6402100	--	--
Lmfn003760	477.07	301.04	478.075	C21H18O13	[M-H]-	Quercetin-4'-O-glucuronide*	Flavonoids	Flavonols	201463-36-7	1	11109000	11583000	11630000	7029200	8361500	5145500	7413600	7497200	7233600	--	--
Lmmp003783	479.09	303.05	478.075	C21H18O13	[M+H]+	Quercetin-3-O-glucuronide*	Flavonoids	Flavonols	22688-79-5	2	4395900	6513800	5600400	3183700	3242000	3691700	4670600	4757800	3717500	--	--
Lmjp002906	479.12	317.07	478.111	C22H22O12	[M+H]+	Rhamnetin-3-O-Glucoside	Flavonoids	Flavonols	27875-34-9	1	30382000	38729000	38074000	10128000	12820000	12345000	26291000	25970000	25491000	--	--
Hmcp002207	479.12	317.06	478.111	C22H22O12	[M+H]+	Isorhamnetin-7-O-glucoside (Brassicin)	Flavonoids	Flavonols	6743-96-0	1	32156000	42694000	38176000	11205000	13467000	12901000	28911000	27286000	26283000	--	--
Lmjp003044	479.12	317.06	478.111	C22H22O12	[M+H]+	Isorhamnetin-3-O-Glucoside	Flavonoids	Flavonols	5041-82-7	1	34996000	44220000	41469000	13244000	15317000	14434000	29677000	26787000	30040000	--	--
Hmgp002036	479.12	317.06	478.112	C22H22O12	[M+H]+	Nepetin-7-O-glucoside	Flavonoids	Flavones	569-90-4	1	33677000	44806000	35371000	10610000	14738000	14167000	27578000	25909000	26183000	--	--
Lmpp003296	479.08	303.05	479.082	C21H19O13+	[M]+	Delphinidin-3-O-glucuronide	Flavonoids	Anthocyanidins	-	1	266200	206030	191260	45619	20164	44418	168170	165040	153040	--	--
Lmpp003465	481.1	319.04	480.09	C21H20O13	[M+H]+	Myricetin-3-O-glucoside	Flavonoids	Flavonols	19833-12-6	1	29127000	26410000	25253000	22941000	23412000	24669000	25498000	23382000	25783000	--	--
Lmdp002969	481.1	319.06	480.09	C21H20O13	[M+H]+	Myricetin-3-O-galactoside	Flavonoids	Flavonols	15648-86-9	1	28137000	27295000	25554000	23439000	23219000	26278000	25582000	24954000	24510000	--	--
Lmfp003403	481.1	319.05	480.09	C21H20O13	[M+H]+	Quercetagetin-7-O-glucoside	Flavonoids	Flavonols	548-75-4	1	29391000	25361000	24624000	23188000	25761000	24656000	25618000	23830000	23713000	--	--
Lmtp003948	481.13	319.05	480.127	C22H24O12	[M+H]+	3',5',5,7-Tetrahydroxy-4'-methoxyflavanone-3'-O-glucoside	Flavonoids	Flavones	-	2	30083000	28046000	27393000	23706000	24957000	25274000	25158000	24742000	25504000	--	--
Lmhn000921	481.06	301	482.069	C20H18O14	[M-H]-	3,4,5,3',4',5'-Hexahydroxydiphenoyl Acid-glucose	Tannins	Tannin	-	1	191540	248150	228340	64812	72241	98730	128780	128090	144120	--	--
HJN104	481.14	319.08	482.105	C21H22O13	[M-H]-	Dihydromyricetin-3-O-glucoside	Flavonoids	Flavanonols	-	2	106460	89292	99507	51665	64267	38974	67236	55612	71920	--	--
Wmhn001495	483.08	169.01	484.077	C20H20O14	[M-H]-	1,4-Di-O-Galloyl-D-glucose	Tannins	Tannin	-	2	1563500	89280	63050	2085500	2859100	1412100	1090700	1188700	1143900	--	--
pmn001629	483.08	169	484.085	C20H20O14	[M-H]-	Digalloylglucose	Tannins	Tannin	-	2	372710	91679	95815	285970	571220	243520	183810	195510	161940	--	--
Lmfn000797	483.08	169.01	484.085	C20H20O14	[M-H]-	2,3-Di-O-Galloyl-D-Glucose	Tannins	Tannin	-	2	477840	117050	121490	387640	836850	301800	252350	252360	217160	--	--
pmn001526	483.08	169.01	484.085	C20H20O14	[M-H]-	1,6-Di-O-Galloyl-D-Glucose	Tannins	Tannin	-	2	1470100	113990	67062	2100500	2901000	1629700	1364700	1002500	1206600	C04101	--
HJAP112	491.11	303.06	490.111	C23H22O12	[M+H]+	Quercetin-3-O-(2''-acetyl)rhamnoside	Flavonoids	Flavonols	-	2	210820	288680	298410	206670	194590	207000	229660	210870	202570	--	--
Lmgp004829	493.13	331.08	492.127	C23H24O12	[M+H]+	5,7,4'-Trihydroxy-6,8-dimethoxyisoflavone-7-O-galactoside	Flavonoids	Isoflavones	-	1	4662200	8150500	4376400	1636500	1921700	2735200	3557000	4231300	4261400	--	--
Lmgp003546	493.13	331.08	492.127	C23H24O12	[M+H]+	4',5'-Dihydroxy-6,8-dimethoxyisoflavone-7-O-galactoside	Flavonoids	Isoflavones	-	1	3931800	7033100	4030400	1921000	1570700	2379100	3390800	3989800	4215400	--	--
Hmlp002821	495.08	319.04	494.07	C21H18O14	[M+H]+	Myricetin-3-O-glucuronide	Flavonoids	Flavonols	77363-65-6	1	4101800	2790100	2448700	2719400	3054700	3050900	3075700	3138400	2790600	--	--
HJAP005	495.11	333.07	494.105	C22H22O13	[M+H]+	Laricitrin-3-O-glucoside	Flavonoids	Flavonols	39986-90-8	2	1321800	1170100	1022100	874320	1140000	1061200	977560	1064600	980320	--	--
Lmtn002997	493.1	331.05	494.106	C22H22O13	[M-H]-	Mearnsetin-3-O-glucoside	Flavonoids	Flavones	-	2	1768100	1556300	1554600	1465100	1343000	565300	1140700	1231700	1131500	--	--
pmn001642	503.08	459.1	504.09	C23H20O13	[M-H]-	Kaempferol-3-O-(2''-O-acetyl)glucuronide	Flavonoids	Flavonols	-	3	407420	456350	360090	194690	184720	123430	211320	202350	186490	--	--
pmb3000	503.12	341.1	504.127	C24H24O12	[M-H]-	Chrysoeriol-7-O-(6''-acetyl)glucoside	Flavonoids	Flavones	-	2	8370	20028	18364	30068	34861	28121	20497	21873	25449	--	--
Zmsp004363	507.12	303.05	506.106	C23H22O13	[M+H]+	Quercetin-3-O-(6''-acetyl)glucoside	Flavonoids	Flavonols	-	1	1929500	2363600	2057600	1124600	1217900	1546800	1784600	1782800	1754600	--	--
pmp000013	507.15	345.09	506.142	C24H26O12	[M+H]+	Eupatilin-7-O-glucoside	Flavonoids	Flavones	-	1	27309000	46340000	40580000	13302000	11305000	16966000	29385000	30033000	29995000	--	--
Hmcp002187	509.13	347.07	508.121	C23H24O13	[M+H]+	Limocitrin-3-O-galactoside	Flavonoids	Flavonols	-	1	6564600	8433800	6864800	2689000	2583800	3316600	4332700	4453000	5085900	--	--
Hmcp002399	509.13	347.07	508.121	C23H24O13	[M+H]+	Limocitrin-3-O-glucoside	Flavonoids	Flavonols	-	1	486300	607690	561080	339830	363050	448990	487760	398030	510080	--	--
Zmjp004852	509.13	347.08	508.122	C23H24O13	[M+H]+	5,6,3',4'-Tetrahydroxy-3,7-dimethoxyflavone-6-O-glucoside	Flavonoids	Flavones	-	1	5773700	7438300	7212700	2452100	2818900	3619500	4825100	4674200	4721600	--	--
Zmgp004436	509.13	347.08	508.122	C23H24O13	[M+H]+	okanin 4'-(6''-O-acetylglucoside)	Flavonoids	Chalcones	-	1	7554300	9090800	7875600	3194000	3768200	4129800	5478200	5803900	5759900	--	--
HJAP006	509.13	347.08	508.122	C23H24O13	[M+H]+	Syringetin-7-O-glucoside	Flavonoids	Flavonols	-	2	789640	862030	962250	527200	407120	460320	730800	700670	748190	--	--
pmn001644	519.08	300	520.085	C23H20O14	[M-H]-	Quercetin-3-O-(2''-acetyl)glucuronide	Flavonoids	Flavonols	-	2	508860	719820	615530	453790	404030	297490	347080	342430	302860	--	--
Li512111	519.11	315.05	520.122	C24H24O13	[M-H]-	Isorhamnetin-3-O-(6''-acetylglucoside)	Flavonoids	Flavonols	-	3	17926	72078	63563	10005	10273	4340.8	17460	24952	26780	--	--
HJAP018	523.1	319.05	522.1	C23H22O14	[M+H]+	Myricetin-3-O-(6''-acetyl)glucoside	Flavonoids	Flavonols	-	3	65895	33270	32668	68005	67014	64204	56982	49640	34690	--	--
Zmgp005070	523.14	361.09	522.137	C24H26O13	[M+H]+	Centaurein	Flavonoids	Flavones	35595-03-0	1	676190	1334900	1041800	362660	343550	445700	665100	723080	684710	--	--
Hmln002189	549.09	505.11	550.096	C24H22O15	[M-H]-	Quercetin-3-O-(6''-malonyl)galactoside	Flavonoids	Flavonols	-	1	569580	1271200	1218800	497380	394870	261070	455190	583430	547660	--	--
Hmln002321	549.09	300	550.096	C24H22O15	[M-H]-	Quercetin-3-O-(6''-malonyl)glucoside	Flavonoids	Flavonols	-	1	260830	335360	265520	246950	175070	174150	193910	175330	171250	C12638	ko00944
pmp000589	551.1	303.05	550.096	C24H22O15	[M+H]+	Quercetin-7-O-(6''-malonyl)glucoside	Flavonoids	Flavonols	-	1	505230	523870	502250	517370	325430	377470	500000	431420	401200	--	--
HJN078	549.16	255.06	550.168	C26H30O13	[M-H]-	Pinocembrin-7-O-(2''-O-arabinosyl)glucoside	Flavonoids	Flavanones	-	2	50307	170300	45585	31671	18948	18596	28292	30503	21215	--	--
pmb3114	561.14	289.2	562.148	C30H26O11	[M-H]-	Epicatechin-epiafzelechin	Flavonoids	Flavanols	-	3	18257	10403	12902	6458.9	6074.7	3081.1	13170	10122	10089	--	--
HJAP064	565.12	317.08	564.088	C25H24O15	[M+H]+	Isorhamnetin-3-O-(6''-malonylglucoside)	Flavonoids	Flavonols	-	3	62434	229560	115120	15880	21953	17965	96752	98335	98921	--	--
Lmtp004126	567.1	319.04	566.091	C24H22O16	[M+H]+	Myricetin-3-O-(6''-malony)glucoside	Flavonoids	Flavonols	-	3	85637	101530	127070	78554	85429	67646	89144	88830	94216	--	--
Lmmp003306	567.13	303.05	566.127	C25H26O15	[M+H]+	Quercetin-3-O-xylosyl(1→2)arabinoside	Flavonoids	Flavonols	-	1	652660	1716000	1194800	367720	507460	381320	999640	1031500	901310	--	--
pmb0837	577.13	425.3	576.127	C30H24O12	[M+H]+	Procyanidin A3	Tannins	Proanthocyanidins	86631-39-2	3	430280	392430	393740	581450	569300	499580	500820	539550	662880	--	--
mws0836	577.14	425.1	578.142	C30H26O12	[M-H]-	Procyanidin B1	Tannins	Proanthocyanidins	20315-25-7	1	2426500	2384200	2099500	4039500	3741900	2121000	3554800	3541300	3464400	--	--
Lmqp007331	579.15	147.05	578.142	C30H26O12	[M+H]+	Kaempferol-3-O-(3''-O-p-Coumaroyl)rhamnoside	Flavonoids	Flavonols	-	1	18505000	18725000	23041000	17997000	12995000	22865000	21332000	20515000	20053000	--	--
MWSHY0171	579.15	409.09	578.142	C30H26O12	[M+H]+	Procyanidin B2	Tannins	Proanthocyanidins	29106-49-8	1	1105800	1105800	1067100	326270	280480	271440	898080	829880	661330	C17639	--
Lmqp007185	579.15	147.05	578.142	C30H26O12	[M+H]+	Kaempferol-3-O-(4''-O-p-Coumaroyl)rhamnoside	Flavonoids	Flavonols	-	1	19233000	19294000	25699000	18080000	13913000	20800000	20572000	22617000	20639000	--	--
Lmyp004963	579.17	415.11	578.164	C27H30O14	[M+H]+	Apigenin-6-C-(2''-rhamnosyl)glucoside	Flavonoids	Flavonoid carbonoside	-	3	30512	41100	34934	32484	25591	21205	28778	31722	37656	--	--
HJAP148	581.15	287.06	580.142	C26H28O15	[M+H]+	Kaempferol-3-O-sambubioside	Flavonoids	Flavonols	27661-51-4	2	425240	591060	595270	119640	190760	188690	415060	545810	409660	--	--
Zmjp003179	581.15	449.11	580.142	C26H28O15	[M+H]+	Orientin-2''-O-xyloside	Flavonoids	Flavonoid carbonoside	-	2	1218100	1847800	1825400	391300	431880	352990	971420	1015100	1157500	--	--
pmp000238	581.15	383.07	580.143	C26H28O15	[M+H]+	Luteolin-6-C-arabinoside-7-O-glucoside	Flavonoids	Flavonoid carbonoside	-	2	21507	23711	25539	9850.1	12242	9	17991	17259	25783	--	--
pmb0566	581.15	383.2	580.143	C26H28O15	[M+H]+	Luteolin-7-O-glucoside-5-O-arabinoside	Flavonoids	Flavones	-	2	25021	44213	17455	23961	26643	12371	15152	14127	19486	--	--
Lmlp007435	581.17	147.04	580.158	C30H28O12	[M+H]+	Isosalipurposide-6''-O-p-coumaric acid	Flavonoids	Chalcones	-	2	1522600	2400300	1563500	183970	282390	254460	1036600	972030	911670	--	--
mws0046	579.17	271.06	580.179	C27H32O14	[M-H]-	Naringenin-7-O-Neohesperidoside(Naringin)	Flavonoids	Flavanones	10236-47-2	3	9	9	9	9	9	1824.7	14196	15098	13285	C09789	ko00941
Lmjp001877	581.15	287.05	581.15	C26H29O15+	[M]+	Cyanidin-3-O-sambubioside [Cyanidin-3-O-(2''-O-xylosyl)glucoside]	Flavonoids	Anthocyanidins	63535-17-1	2	2666600	3470900	2762200	471630	566780	650370	2135000	1922200	1781200	C20490	ko00942
Lmfn004769	585.09	301.03	586.096	C27H22O15	[M-H]-	Quercetin-3-O-(4''-O-galloyl)arabinoside	Flavonoids	Flavonols	-	2	23269	20181	16395	20134	27705	16204	15772	9887	15566	--	--
Lmyp004407	595.14	287.05	594.137	C30H26O13	[M+H]+	Kaempferol-3-O-(2''-p-Coumaroyl)galactoside	Flavonoids	Flavonols	-	1	31980	57585	42524	37491	33843	44016	40920	41782	42568	--	--
Xmbp007290	595.14	287.06	594.137	C30H26O13	[M+H]+	Castanoside A [Kaempferol-3-O-(6''-p-coumaroyl)mannoside]	Flavonoids	Flavonols	-	1	68461	79239	100640	101050	119540	124630	91001	87555	95672	--	--
Smgp006499	595.14	287.05	594.137	C30H26O13	[M+H]+	Biondnoid I	Flavonoids	Flavonols	142750-32-1	1	34156	59846	38720	35485	34510	50068	39241	45140	46155	--	--
Lmyp004889	595.14	287.05	594.137	C30H26O13	[M+H]+	Kaempferol-3-O-(2''-p-Coumaroyl)glucoside	Flavonoids	Flavonols	137018-32-7	1	58225	78268	90597	109620	116100	117590	79505	89038	103260	--	--
Lmyp004318	595.14	287.06	594.137	C30H26O13	[M+H]+	Kaempferol-3-O-(6''-p-Coumaroyl)galactoside	Flavonoids	Flavonols	-	1	30070	85199	49499	40239	30726	42850	46817	48703	47153	--	--
Lmjp002867	595.17	287.05	594.158	C27H30O15	[M+H]+	Kaempferol-3-O-neohesperidoside	Flavonoids	Flavonols	32602-81-6	2	465640	514180	401360	83586	94158	94366	191530	314450	300580	--	--
MWSHY0050	595.17	287.05	594.158	C27H30O15	[M+H]+	Kaempferol-3-O-rutinoside(Nicotiflorin)	Flavonoids	Flavonols	17650-84-9	2	177040	209370	185100	39874	67660	42480	98301	58745	57283	C21833	ko00944,ko01110
mws1073	595.17	457.2	594.158	C27H30O15	[M+H]+	Apigenin-6,8-di-C-glucoside (Vicenin-2)	Flavonoids	Flavonoid carbonoside	23666-13-9	1	21414000	18883000	13728000	10508000	9272300	12956000	14450000	16148000	14721000	C10195	--
pmp001106	595.17	577.16	594.158	C27H30O15	[M+H]+	Vitexin-2''-O-glucoside	Flavonoids	Flavonoid carbonoside	61360-94-9	1	3878100	3432500	2542100	1842900	1683600	2261100	2958700	2552600	2562500	C04024	ko00944
Lmjp002596	597.14	303.05	596.138	C26H28O16	[M+H]+	Quercetin-3-O-sambubioside	Flavonoids	Flavonols	83048-35-5	1	5106500	6970400	4561900	1645500	3412600	2635000	4371200	3807000	4202800	C12637	ko00944
Lmtp004044	597.14	303.04	596.138	C26H28O16	[M+H]+	Quercetin-3-O-apiosyl(1→2)galactoside	Flavonoids	Flavonols	-	1	4712700	7232900	5012500	2346200	2340600	2644100	3422600	3620700	3353500	--	--
Zmhn002912	595.16	301.07	596.174	C27H32O15	[M-H]-	Viscumneoside III(Homoeriodictyol-7-O-Apiosyl-(1-2)-Glucopyranoside)	Flavonoids	Flavones	118985-27-6	2	423400	1059600	717380	83734	95466	53974	277310	275770	274080	--	--
Lmyp003348	601.12	287.06	600.112	C28H24O15	[M+H]+	Kaempferol-3-O-(6''-galloyl)galactoside	Flavonoids	Flavonols	-	1	76267	28787	19842	190720	136090	186200	81937	100020	113360	--	--
Lmyp003599	601.12	287.06	600.112	C28H24O15	[M+H]+	Kaempferol-3-O-(6''-galloyl)glucoside	Flavonoids	Flavonols	56317-05-6	1	134230	52110	41534	245680	196770	199680	135750	152840	137890	--	--
Lmyp003500	601.12	287.06	600.112	C28H24O15	[M+H]+	Kaempferol-3-O-(2''-galloyl)galactoside	Flavonoids	Flavonols	-	1	81360	45766	23898	200440	111350	202660	107380	114730	74490	--	--
pmp000240	609.15	489.1	608.138	C27H28O16	[M+H]+	Apigenin-6-C-(2''-glucuronyl)glucoside	Flavonoids	Flavonoid carbonoside	-	3	22210	10006	23158	12212	22523	13480	17964	19120	18535	--	--
Lmyp004052	611.14	147.04	610.132	C30H26O14	[M+H]+	Quercetin-3-O-(6''-p-Coumaroyl)galactoside	Flavonoids	Flavonols	-	1	535080	746990	667940	902680	811800	993970	808990	738040	695490	--	--
Lmdp004267	611.14	147.04	610.132	C30H26O14	[M+H]+	Quercetin-3-O-(6''-p-Coumaroyl)glucoside	Flavonoids	Flavonols	-	1	658530	741430	895100	1271500	1037700	992770	791080	965150	895560	--	--
Lmmp000897	611.14	287.05	610.132	C30H26O14	[M+H]+	Gallocatechin-(4α→8)-gallocatechin	Flavonoids	Flavanols	-	2	12478000	15459000	16771000	1763200	2407700	2768900	8110700	9612300	11279000	--	--
Lmbp002336	611.16	303.05	610.153	C27H30O16	[M+H]+	Quercetin-3-O-(2''-O-rhamnosyl)galactoside	Flavonoids	Flavonols	-	1	5468500	9587800	7409000	2137400	2770300	2683800	5559800	5318600	5896000	--	--
Lmsp004166	611.16	303.05	610.153	C27H30O16	[M+H]+	Quercetin-3-O-glucoside-7-O-rhamnoside	Flavonoids	Flavonols	-	1	938460	1805100	1784700	254610	263050	270940	794570	721020	852160	--	--
MWSHY0067	611.16	303.05	610.153	C27H30O16	[M+H]+	Quercetin-3-O-rutinoside (Rutin)	Flavonoids	Flavonols	153-18-4	1	549030	362380	387450	1077000	821180	938400	824870	922340	875540	C05625	ko00944,ko01100,ko01110
Zmjp003031	611.16	449.11	610.153	C27H30O16	[M+H]+	Orientin-2''-O-galactoside	Flavonoids	Flavonoid carbonoside	-	2	4074000	6037900	5325500	721270	839220	1032100	3036700	3253500	3405300	--	--
MWSHY0019	611.2	303.09	610.19	C28H34O15	[M+H]+	Hesperetin-7-O-neohesperidoside(Neohesperidin)	Flavonoids	Flavanones	13241-33-3	2	8318400	11900000	9957600	7731600	7551400	8428300	9370800	9438100	9046000	C09806	ko00941
Lmpp003662	611.14	303.05	611.14	C30H27O14+	[M]+	Delphinidin-3-O-(6''-O-p-coumaroyl)glucoside	Flavonoids	Anthocyanidins	-	2	709930	622900	428280	1416600	804430	750620	690120	621130	680930	C16370	ko00942
Zmcp002924	611.16	287.05	611.161	C27H31O16+	[M]+	Cyanidin-3-O-(2''-O-glucosyl)glucoside	Flavonoids	Anthocyanidins	38820-68-7	2	9	9	9	48796	70269	9	52416	54033	48873	C16306	ko00942
Lmyp003191	617.08	153.02	616.07	C27H20O17	[M+H]+	Phyllanemblinin A	Tannins	Tannin	-	2	18586	9	9	20340	29553	23519	19309	22752	16612	--	--
MWSHY0142	617.11	315.07	616.106	C28H24O16	[M+H]+	Quercetin-3-O-(2''-galloyl)galactoside	Flavonoids	Flavonols	53209-27-1	1	144610	158170	150500	157020	85956	179730	185110	163170	344240	--	--
MWSHY0199	617.11	303.05	616.106	C28H24O16	[M+H]+	Quercetin-3-O-(6''-galloyl)galactoside	Flavonoids	Flavonols	53171-28-1	1	738600	400060	327770	622060	689790	619330	650360	694280	637400	--	--
Lmfp003026	619.13	153.02	618.122	C28H26O16	[M+H]+	Maplexin H	Tannins	Tannin	1357621-91-0	2	2451800	1174600	903420	2212100	2396800	2428700	2067300	2046000	2066100	--	--
Lmzn001664	623.13	447.1	624.133	C27H28O17	[M-H]-	Kaempferol-3-O-glucuronide-7-O-glucoside	Flavonoids	Flavonols	-	2	17410	21568	19882	3600.4	8168.2	9	8662.7	9404.7	6986.6	--	--
HJN040	625.12	473.11	626.127	C30H26O15	[M-H]-	Nympholide A	Flavonoids	Flavones	-	3	12812	7045.8	5180.9	11445	14099	7519.6	7301.7	7305.8	5829.2	--	--
pmp000596	627.16	465.1	626.148	C27H30O17	[M+H]+	Quercetin-3-O-(2''-O-galactosyl)glucoside	Flavonoids	Flavonols	56782-99-1	1	749160	704150	782360	550080	583450	449470	493150	629830	487160	--	--
Zmcp002666	627.14	303.05	626.148	C27H30O17	[M+H]+	Quercetin-3,7-Di-O-glucoside	Flavonoids	Flavonols	-	1	16460000	32539000	27148000	10341000	12745000	10827000	17157000	19700000	18712000	--	--
Zmhp102730	627.16	303.05	626.148	C27H30O17	[M+H]+	6-Hydroxykaempferol 3,6-Diglucoside	Flavonoids	Flavonols	-	1	12489000	34240000	17116000	3897300	4839600	4493500	10762000	12338000	10236000	--	--
pmp001311	627.16	303.1	626.148	C27H30O17	[M+H]+	6-Hydroxykaempferol-7,6-O-Diglucoside	Flavonoids	Flavonols	-	1	20918000	38628000	32064000	15255000	18915000	15323000	27150000	26091000	26088000	--	--
MWSHY0162	627.16	303.06	626.148	C27H30O17	[M+H]+	Quercetin-3-O-sophoroside (Baimaside)	Flavonoids	Flavonols	18609-17-1	1	27751000	44161000	33933000	10112000	12473000	12457000	23917000	25614000	26148000	C12667	ko00944
Lmcp005542	627.13	303.05	627.134	C30H27O15+	[M]+	Delphinidin-3-O-(6''-O-caffeoyl)glucoside	Flavonoids	Anthocyanidins	-	2	4668700	6393100	6423200	1950300	1958400	2263000	4073500	3975900	3854500	--	--
Lmyn002764	633.07	301	634.081	C27H22O18	[M-H]-	Phyllanemblinin B	Tannins	Tannin	-	1	139420	28344	20083	140570	263570	90239	100070	71262	71835	--	--
Lmfn001209	635.09	169.01	636.096	C27H24O18	[M-H]-	1,3,6-Tri-O-galloyl-D-glucose	Tannins	Tannin	18483-17-5	2	502390	17350	14712	437630	757960	349350	337730	303800	361570	C17458	--
Zmdn003203	635.09	169.01	636.096	C27H24O18	[M-H]-	1,2,6-Tri-O-galloyl-D-glucose	Tannins	Tannin	-	2	488200	13562	13437	442160	670160	388890	311200	330790	394330	C04360	--
Lmfn001337	635.09	169.01	636.096	C27H24O18	[M-H]-	1,2,3-Tri-O-galloyl-D-glucose	Tannins	Tannin	-	2	493800	12600	13652	336830	704510	386770	380860	393420	361650	--	--
pmb0587	639.16	477	638.148	C28H30O17	[M+H]+	Chrysoeriol-7-O-(2''-O-glucuronyl)glucoside	Flavonoids	Flavones	-	2	23152	41020	25420	9	9	9	27966	16328	24626	--	--
Lmmp002560	641.13	303.05	640.128	C27H28O18	[M+H]+	Quercetin-3-O-(2''-O-glucosyl)glucuronide	Flavonoids	Flavonols	-	1	26195000	23846000	22164000	6894500	3981900	8280300	16982000	17141000	16590000	--	--
Hmcp001578	641.17	479.11	640.163	C28H32O17	[M+H]+	Isorhamnetin-3,7-O-diglucoside	Flavonoids	Flavonols	6758-51-6	1	492610	1246400	989450	89693	124140	86691	576940	573060	577440	--	--
Lmsp003252	641.17	317.07	640.164	C28H32O17	[M+H]+	Isorhamnetin-3-O-sophoroside	Flavonoids	Flavonols	-	1	1444000	3975000	2593300	234830	379670	270470	1603600	1568600	1567000	--	--
Lmhp002800	641.16	317.06	640.164	C28H32O17	[M+H]+	2'-Hydoxy,5-methoxyGenistein-4',7-O-diglucoside	Flavonoids	Isoflavones	-	2	70509	142570	113190	14700	13195	21018	74124	51663	57460	--	--
Lmpp003228	641.15	317.07	641.15	C31H29O15+	[M]+	Petunidin-3-O-(6''-O-caffeoyl)glucoside	Flavonoids	Anthocyanidins	-	2	59243	142170	118520	9	9	9	74285	69587	53329	--	--
Lmpp003255	641.15	303.05	641.15	C31H29O15+	[M]+	Delphinidin-3-O-(6''-O-feruloyl)glucoside	Flavonoids	Anthocyanidins	-	2	1160400	1222100	783990	1074000	1041800	1468600	1482700	1261900	1588300	--	--
Zmzp002265	643.15	481.1	642.143	C27H30O18	[M+H]+	artemisidin A	Flavonoids	Flavones	-	1	236790	317810	281560	553940	634550	753840	365620	350200	360830	--	--
pmb3014	641.15	285.3	642.158	C31H30O15	[M-H]-	Luteolin-7-O-(6''-eudesmyl)glucoside	Flavonoids	Flavones	-	3	4749.9	4319.5	2290.6	10724	6428.8	7764.7	6871.9	5461.4	5506.3	--	--
Hmln001836	651.16	489.12	652.164	C29H32O17	[M-H]-	Kaempferol-3-O-(6''-Acetyl)glucosyl-(1→3)-Galactoside	Flavonoids	Flavonols	-	3	121760	126630	95653	147640	145170	98744	118060	124930	118210	--	--
pmb0578	655.17	207	654.158	C32H30O15	[M+H]+	Luteolin-7-O-(6''-sinapoyl)glucoside	Flavonoids	Flavones	-	3	123620	368910	324470	188670	82352	243270	219310	218090	223770	--	--
Lmgp004539	655.19	331.08	654.18	C29H34O17	[M+H]+	5,7,4'-Trihydroxy-6,8-dimethoxyisoflavone-7-O-galactoside-glucoside	Flavonoids	Isoflavones	-	2	5468.5	8468.8	10940	19124	14360	27708	15099	12976	11585	--	--
HJN039	657.11	505.1	658.116	C30H26O17	[M-H]-	Myricetin-3-O-(2''-galloyl-4''-acetyl)rhamnoside	Flavonoids	Flavonols	-	3	7539.7	15090	8729.2	7961.8	6230.8	5403.5	6894.5	11088	8798.1	--	--
Lmmp003266	683.15	303.05	682.138	C29H30O19	[M+H]+	Quercetin-3-O-(2''-malonyl)glucoside-7-O-arabinoside	Flavonoids	Flavonols	-	3	198430	214370	251100	324640	258950	253980	229890	279560	254760	--	--
Hmcp001629	697.16	449.1	696.153	C30H32O19	[M+H]+	Kaempferol-3-O-(6''-Malonyl)glucoside-7-O-Glucoside	Flavonoids	Flavonols	-	3	47667	67278	64615	53092	67739	48006	59768	56041	48498	--	--
Hmcp001658	727.17	479.11	726.164	C31H34O20	[M+H]+	Isorhamnetin-3-O-(6''-malonylglucoside)-7-O-glucoside	Flavonoids	Flavonols	-	3	9	39008	10445	9	9	9	11231	14952	11941	--	--
Lmhp002314	727.21	287.06	727.208	C32H39O19+	[M]+	Cyanidin-3-O-(2''-O-xylosyl)rutinoside	Flavonoids	Anthocyanidins	-	2	45132	33229	16808	9	9	9	6707.2	7470.8	10933	--	--
pmb0649	731.18	431.6	730.175	C34H34O18	[M+H]+	Luteolin-6-C-glucoside-7-O-(6''-salicyl)glucoside	Flavonoids	Flavonoid carbonoside	-	3	10213	6963.8	3221.2	1927	3819.8	1294	5225.2	5161.5	4541.2	--	--
Lmsn006257	737.14	301	738.143	C35H30O18	[M-H]-	Phloretin-4'-O-[4',6'-O-(S)-HHDP]-β-D-glucoside	Flavonoids	Chalcones	-	2	64909	97880	118820	34359	31537	17470	40388	33318	39699	--	--
pmb0680	741.2	147.3	740.195	C36H36O17	[M+H]+	Apigenin-8-C-glucoside-7-O-(6''-p-coumaroyl)glucoside	Flavonoids	Flavonoid carbonoside	-	3	5817.2	9307	12234	10405	10466	7546.2	16600	11051	9839.8	--	--
mws1035	741.22	433	740.216	C33H40O19	[M+H]+	Kaempferol-3-O-robinoside-7-O-rhamnoside (Robinin)	Flavonoids	Flavonols	301-19-9	3	13902	17255	17169	7819.1	12034	5335.3	36978	33283	24955	C10178	--
Hmcp001618	743.2	449.1	742.195	C32H38O20	[M+H]+	Quercetin-3-O-(2''-O-Xylosyl)rutinoside	Flavonoids	Flavonols	129235-39-8	3	24184	46354	50154	11259	15174	11661	25415	26184	22475	C10175	ko00944
Lmzn001875	741.23	579.18	742.232	C33H42O19	[M-H]-	Naringenin-7-O-Rutinoside-4'-O-glucoside	Flavonoids	Flavanones	-	3	24180	46080	38208	127800	122210	100560	64879	68543	58670	--	--
Lmsn004747	753.13	301	754.138	C35H30O19	[M-H]-	Papuabalanol A	Tannins	Tannin	-	2	9	23280	14629	18408	20048	15847	11279	8866.7	5579.2	--	--
Hmcp001329	759.2	303.05	758.191	C32H38O21	[M+H]+	Quercetin-3-O-xylosyl(1→2)glucosyl(1→2)glucoside	Flavonoids	Flavonols	-	2	30598	56606	74384	54703	64619	61642	55329	58795	49342	--	--
Lmyp003588	769.12	303.05	768.118	C35H28O20	[M+H]+	Quercetin-3-O-(2'',6''-digalloyl)-glucoside	Flavonoids	Flavonols	-	3	18235	38803	27853	31680	14257	22722	29237	32202	31655	--	--
Lmyp005280	771.21	147.04	770.206	C37H38O18	[M+H]+	Isorhamnetin-3-O-[2'''-O-(6''-p-coumaryl)glucosyl]rhamnoside	Flavonoids	Flavonols	-	3	80549	53825	46341	10831	25066	12796	53753	40640	36030	--	--
Lmdp004336	773.19	325.09	772.185	C36H36O19	[M+H]+	Kaempferol-3-O-(6'''-Caffeoyl)glucosyl-(1→2)-Galactoside	Flavonoids	Flavonols	-	3	18408	37656	27954	9200	9	9	21061	22462	21129	--	--
Cmhn001369	783.07	481.06	784.075	C34H24O22	[M-H]-	Casuariin	Tannins	Tannin	79786-04-2	2	38200	7312.1	7692.5	56037	138340	31700	30093	28243	28700	--	--
Lmsn001369	783.07	301	784.076	C34H24O22	[M-H]-	Granatin A	Tannins	Tannin	73683-70-2	2	64683	10106	11468	71706	167800	57832	67268	64929	56721	--	--
Wmhn001788	785.08	301	786.083	C34H26O22	[M-H]-	Digalloyl-HHDP-glucose	Tannins	Tannin	-	2	56276	34824	33087	49608	97046	40214	40107	43976	40035	--	--
Cmhn002756	785.07	633.06	786.092	C34H26O22	[M-H]-	Heterophylliin A	Tannins	Tannin	87687-52-3	2	13395	6214.1	5527.2	15684	24273	7982.3	13352	12406	13087	--	--
Hmqn003158	785.09	301.01	786.092	C34H26O22	[M-H]-	Sanguiin H1	Tannins	Tannin	-	2	9286.7	3935.5	5424.8	8172.9	19985	12200	10158	7680.4	10293	--	--
Lmsn002071	785.08	301	786.092	C34H26O22	[M-H]-	Tellimagrandin I	Tannins	Tannin	79786-08-6	2	34698	3849.6	9	25065	43434	27481	25925	30107	19374	C10241	--
MWS20203	785.08	301	786.092	C34H26O22	[M-H]-	Tercatain	Tannins	Tannin	-	2	21108	11168	7268.9	20131	38519	14330	18163	15630	15185	--	--
pmn001535	787.1	465.1	788.107	C34H28O22	[M-H]-	1,3,4,6-Tetra-O-Galloyl-D-Glucose	Tannins	Tannin	-	2	51711	6353.9	2448.9	14157	26560	13887	20419	16859	17787	--	--
pmn001534	787.1	617.08	788.107	C34H28O22	[M-H]-	1,2,3,6-Tetra-O-Galloyl-D-Glucose	Tannins	Tannin	79886-50-3	2	894630	80860	84277	797300	1109400	609190	434980	452720	470910	C04516	--
Lmdp004160	789.19	325.09	788.18	C36H36O20	[M+H]+	Quercetin-3-O-(2'''-Caffeoyl)sophoroside	Flavonoids	Flavonols	-	3	19585	35230	48870	8146	7628.5	9159.6	23640	24965	15837	--	--
pmp001312	789.21	303.1	788.201	C33H40O22	[M+H]+	6-Hydroxykaempferol-3,7,6-O-triglycoside	Flavonoids	Flavonols	-	3	103570	266460	204700	66249	91009	79429	159260	149780	149620	--	--
Lmmp002988	799.16	623.12	798.149	C33H34O23	[M+H]+	Apigenin-7-O-(2''-O-glucuronyl)glucuronide-4'-O-glucuronide	Flavonoids	Flavones	-	3	60064	53611	56058	38377	38925	38781	76915	84532	60849	--	--
pmb2997	799.19	461.1	800.201	C34H40O22	[M-H]-	Chrysoeriol-7-O-Sophoroside-5-O-glucuronide	Flavonoids	Flavones	-	2	111880	55077	62875	40673	31740	25329	37046	35009	32224	--	--
pmp001313	803.19	303.1	802.18	C33H38O23	[M+H]+	6-Hydroxykaempferol-3,6-O-Diglucoside-7-O-Glucuronic Acid	Flavonoids	Flavonols	-	3	41361	23076	24466	74728	199350	81966	61493	57568	53804	--	--
Lmdp004426	833.21	369.12	832.206	C38H40O21	[M+H]+	Quercetin-3-O-[2''-O-(6'''-sinapoyl)glucosyl]glucoside	Flavonoids	Flavonols	-	3	17508	9558.2	9205.1	4784.5	6165.2	10241	11297	9950.5	15047	--	--
Lmqp002349	859.21	697.16	858.207	C36H42O24	[M+H]+	Kaempferol-3-O-(6''-malonyl)sophorotrioside	Flavonoids	Flavonols	-	3	18493	21986	26779	9044.8	11213	13215	17553	19087	15375	--	--
HJN044	863.19	711.14	864.19	C45H36O18	[M-H]-	Epicatechin-(4β→8,2β→O→7)-epicatechin-(4β→8)-epicatechin	Flavonoids	Flavanols	-	3	7349.7	7368	9787.1	9777.7	7701.1	9	14308	15487	10497	--	--
pmb2947	865.2	407.1	866.206	C45H38O18	[M-H]-	Catechin-catechin-catechin	Flavonoids	Flavanols	-	1	109600	47881	81977	48544	39246	43085	50755	48709	53874	--	--
pmn001646	865.2	577.1	866.206	C45H38O18	[M-H]-	Procyanidin C1	Tannins	Proanthocyanidins	37064-30-5	1	636230	632400	539860	335980	349910	267850	458290	517040	402010	C17624	--
pmn001647	865.2	713.2	866.206	C45H38O18	[M-H]-	Procyanidin C2	Tannins	Proanthocyanidins	37064-31-6	1	753930	827580	740250	574720	539000	405060	664090	718140	624270	--	--
Lmmp002068	883.21	593.13	882.201	C45H38O19	[M+H]+	Gallocatechin-catechin-catechin	Tannins	Proanthocyanidins	-	3	314920	319210	305060	726950	754750	609340	676580	705010	674980	--	--
Lmmp001653	899.2	595.14	898.196	C45H38O20	[M+H]+	Gallocatechin-gallocatechin-catechin	Tannins	Proanthocyanidins	-	3	248420	225000	204270	167530	186550	124680	378280	346680	326700	--	--
Lmmp001550	915.2	611.14	914.191	C45H38O21	[M+H]+	Gallocatechin-gallocatechin-gallocatechin	Tannins	Proanthocyanidins	-	3	80562	54443	40379	23521	21617	11970	80712	75911	79619	--	--
Lmdp004011	935.25	325.09	934.238	C42H46O24	[M+H]+	Quercetin-3-O-(6''-Caffeoyl)sophoroside-7-O-rhamnoside	Flavonoids	Flavonols	-	3	14957	14172	13619	4073	16347	9	9540.8	14270	13598	--	--
Hmap001882	935.27	287.05	934.259	C39H50O26	[M+H]+	Kaempferol-3-O-sophorotrioside-7-O-glucoside	Flavonoids	Flavonols	-	3	2713.4	9	9	9	9	9	4229.7	2310.1	4497.7	--	--
Cmhn001611	935.09	633.08	936.086	C41H28O26	[M-H]-	Casuarictin	Tannins	Tannin	79786-00-8	2	31991	3303.8	9	21108	39480	17054	14441	12515	14629	C10212	--
Lmsn001955	935.08	301	936.087	C41H28O26	[M-H]-	Casuarinin	Tannins	Tannin	79786-01-9	2	7356.5	1014.5	9	3858.4	10362	3598.4	3094.2	5315	3924.3	C10213	--
MWS20196	953.09	301	954.097	C41H30O27	[M-H]-	Chebulagic acid	Tannins	Tannin	23094-71-5	2	412990	374950	558000	783460	867050	1351100	1558500	1479600	1918500	C10214	--
Lmyn002530	989.11	337.02	990.119	C41H34O29	[M-H]-	Carpinusin	Tannins	Tannin	142543-15-5	2	4649.5	3974.7	2801.1	9007.7	6892.1	5694.5	4658.9	3621.8	3244.1	--	--
pmn001636	989.11	337	990.119	C41H34O29	[M-H]-	Chebuloyl neochebuloylgalloylglucose	Tannins	Tannin	-	2	40395	52347	73090	26149	29049	21449	66058	39860	49029	--	--
pmn001650	1153.26	575.1	1154.27	C60H50O24	[M-H]-	Cinnamtannin B2	Tannins	Tannin	88038-12-4	2	20742	35563	36358	27209	19360	12609	37385	33145	31485	C17629	--
pmn001649	1153.26	1001.2	1154.27	C60H50O24	[M-H]-	Cinnamtannin A2	Tannins	Tannin	86631-38-1	2	50567	48654	47999	48524	44000	21916	43464	48318	39491	C17625	--
