# Supplementary material for: Epigenetic Regulation of Anthocyanin Biosynthesis in Betula pendula ‘Purple Rain’
Source: Int J Mol Sci. 2024 Nov 8;25(22):12030. doi: 10.3390/ijms252212030 (PMC11593655; doi:10.3390/ijms252212030)
Supplement: Supplementary file 1 [file ijms-25-12030-s001.zip › Supplementary Table S4. Annotation of variant genes.xlsx]

## Sheet: SunTable1-Annotation
query	seed_ortholog	evalue	score	eggNOG_OGs	max_annot_lvl	COG_category	Description	Preferred_name	GOs	EC	KEGG_ko	KEGG_Pathway	KEGG_Module	KEGG_Reaction	KEGG_rclass	BRITE	KEGG_TC	CAZy	BiGG_Reaction	PFAMs
BPChr05G17487	102107.XP_008218492.1	1.81e-30	129	KOG1548@1|root,KOG1548@2759|Eukaryota,37JT2@33090|Viridiplantae,3GBEP@35493|Streptophyta,4JJMB@91835|fabids	35493|Streptophyta	A	Splicing factor U2AF-associated protein	-	GO:0000375,GO:0000377,GO:0000398,GO:0003674,GO:0003676,GO:0003723,GO:0005488,GO:0005575,GO:0005622,GO:0005623,GO:0005634,GO:0005654,GO:0005681,GO:0005684,GO:0005686,GO:0006139,GO:0006396,GO:0006397,GO:0006725,GO:0006807,GO:0008150,GO:0008152,GO:0008380,GO:0009987,GO:0010467,GO:0016070,GO:0016071,GO:0030532,GO:0031974,GO:0031981,GO:0032991,GO:0034641,GO:0043170,GO:0043226,GO:0043227,GO:0043229,GO:…	-	ko:K13093	-	-	-	-	ko00000,ko03041	-	-	-	DUF4339,RRM_1
BPChr07G11560	29760.VIT_14s0068g02240.t01	1.25e-108	369	COG4886@1|root,KOG0619@2759|Eukaryota,37JQI@33090|Viridiplantae,3G97Z@35493|Streptophyta	35493|Streptophyta	Q	LRR receptor-like serine threonine-protein kinase	-	GO:0000003,GO:0001704,GO:0001706,GO:0003006,GO:0005575,GO:0005618,GO:0005623,GO:0005886,GO:0006810,GO:0006833,GO:0006950,GO:0007275,GO:0007369,GO:0007389,GO:0007492,GO:0008104,GO:0008150,GO:0009505,GO:0009531,GO:0009611,GO:0009653,GO:0009790,GO:0009791,GO:0009793,GO:0009798,GO:0009888,GO:0009987,GO:0010154,GO:0010453,GO:0010470,GO:0016020,GO:0022414,GO:0022603,GO:0030104,GO:0030154,GO:0030312,GO:…	2.4.2.9	ko:K00761	ko00240,ko01100,map00240,map01100	-	R00966	RC00063	ko00000,ko00001,ko01000	-	-	-	LRRNT_2,LRR_1,LRR_6,LRR_8
BPChr11G17727	225117.XP_009356602.1	4.48e-189	533	COG3240@1|root,2QXBZ@2759|Eukaryota,37TJP@33090|Viridiplantae,3GH4U@35493|Streptophyta,4JMEX@91835|fabids	35493|Streptophyta	I	Belongs to the 'GDSL' lipolytic enzyme family	-	-	-	-	-	-	-	-	-	-	-	-	Lipase_GDSL
BPChr06G29414	102107.XP_008224581.1	0	1015	COG0129@1|root,KOG2448@2759|Eukaryota,37R9I@33090|Viridiplantae,3GBHF@35493|Streptophyta,4JK7Z@91835|fabids	35493|Streptophyta	E	Dihydroxy-acid dehydratase	-	GO:0003674,GO:0003824,GO:0004160,GO:0005488,GO:0005507,GO:0005575,GO:0005622,GO:0005623,GO:0005737,GO:0006082,GO:0006520,GO:0006807,GO:0006950,GO:0006970,GO:0007275,GO:0008150,GO:0008152,GO:0008652,GO:0009058,GO:0009081,GO:0009082,GO:0009507,GO:0009532,GO:0009536,GO:0009553,GO:0009555,GO:0009570,GO:0009628,GO:0009651,GO:0009987,GO:0016053,GO:0016829,GO:0016835,GO:0016836,GO:0019752,GO:0022622,GO:…	4.2.1.9	ko:K01687	ko00290,ko00770,ko01100,ko01110,ko01130,ko01210,ko01230,map00290,map00770,map01100,map01110,map01130,map01210,map01230	M00019,M00570	R01209,R04441,R05070	RC00468,RC01714	ko00000,ko00001,ko00002,ko01000	-	-	-	ILVD_EDD
BPChr08G15045	102107.XP_008242068.1	3.93e-52	184	COG0666@1|root,KOG0504@2759|Eukaryota,37RBK@33090|Viridiplantae,3GGQ6@35493|Streptophyta,4JSRZ@91835|fabids	35493|Streptophyta	S	ankyrin repeat-containing protein At5g02620-like	-	-	-	ko:K15502,ko:K15503	-	-	-	-	ko00000,ko01009,ko03400	-	-	-	Ank,Ank_2,Ank_3,Ank_4,Ank_5,PGG
BPunChr33423	71139.XP_010047151.1	2.65e-42	160	COG3569@1|root,KOG0981@2759|Eukaryota,37HPB@33090|Viridiplantae,3GCX6@35493|Streptophyta	35493|Streptophyta	L	dna topoisomerase	-	GO:0000228,GO:0003674,GO:0003824,GO:0003916,GO:0003917,GO:0005575,GO:0005622,GO:0005623,GO:0005634,GO:0005657,GO:0005694,GO:0005730,GO:0006139,GO:0006259,GO:0006260,GO:0006265,GO:0006325,GO:0006338,GO:0006725,GO:0006807,GO:0006996,GO:0007059,GO:0008150,GO:0008152,GO:0009058,GO:0009059,GO:0009987,GO:0016020,GO:0016043,GO:0016853,GO:0031298,GO:0031974,GO:0031981,GO:0032991,GO:0034641,GO:0034645,GO:…	5.99.1.2	ko:K03163	-	-	-	-	ko00000,ko01000,ko03032	-	-	-	Topo_C_assoc,Topoisom_I,Topoisom_I_N
BPChr02G10568	102107.XP_008241017.1	6.54e-34	135	293RU@1|root,2RANS@2759|Eukaryota,37P1B@33090|Viridiplantae,3GBX5@35493|Streptophyta	35493|Streptophyta	S	Cysteine Histidine-rich C1 domain family protein	-	-	-	-	-	-	-	-	-	-	-	-	C1_2,Jacalin
BPChr11G02094	57918.XP_004308531.1	3.06e-282	785	COG0318@1|root,KOG1176@2759|Eukaryota,37J5V@33090|Viridiplantae,3G8HR@35493|Streptophyta,4JGB5@91835|fabids	35493|Streptophyta	I	4-coumarate--CoA ligase-like	-	GO:0005575,GO:0005622,GO:0005623,GO:0005737,GO:0005777,GO:0006082,GO:0006950,GO:0008150,GO:0008152,GO:0009058,GO:0009611,GO:0009694,GO:0009695,GO:0009987,GO:0010817,GO:0016053,GO:0019752,GO:0032787,GO:0042445,GO:0042446,GO:0042579,GO:0043226,GO:0043227,GO:0043229,GO:0043231,GO:0043436,GO:0044237,GO:0044249,GO:0044281,GO:0044283,GO:0044424,GO:0044444,GO:0044464,GO:0046394,GO:0050896,GO:0065007,GO:…	-	ko:K10526	ko00592,ko01100,ko01110,map00592,map01100,map01110	M00113	R07887	RC00014	ko00000,ko00001,ko00002,ko01000	-	-	-	AMP-binding,AMP-binding_C
BPChr08G01498	3847.GLYMA09G05190.1	1.93e-216	640	COG0517@1|root,KOG1616@1|root,KOG1616@2759|Eukaryota,KOG1764@2759|Eukaryota,37IKE@33090|Viridiplantae,3GC4H@35493|Streptophyta,4JEK0@91835|fabids	35493|Streptophyta	CG	Sucrose nonfermenting 4-like	-	GO:0000003,GO:0000266,GO:0001932,GO:0001934,GO:0003674,GO:0003824,GO:0004672,GO:0004674,GO:0006464,GO:0006468,GO:0006793,GO:0006796,GO:0006807,GO:0006810,GO:0006833,GO:0006950,GO:0006996,GO:0007005,GO:0007031,GO:0007154,GO:0008047,GO:0008150,GO:0008152,GO:0009267,GO:0009605,GO:0009856,GO:0009859,GO:0009875,GO:0009893,GO:0009987,GO:0009991,GO:0010562,GO:0010604,GO:0016043,GO:0016301,GO:0016310,GO:…	-	ko:K07200	ko04068,ko04152,ko04211,ko04213,ko04371,ko04530,ko04710,ko04714,ko04910,ko04920,ko04921,ko04922,ko04931,ko04932,ko05410,map04068,map04152,map04211,map04213,map04371,map04530,map04710,map04714,map04910,map04920,map04921,map04922,map04931,map04932,map05410	-	-	-	ko00000,ko00001	-	-	-	AMPK1_CBM,CBS
BPChr03G03349	3988.XP_002514087.1	0	2254	COG5022@1|root,KOG0160@2759|Eukaryota,37MUF@33090|Viridiplantae,3G8Q6@35493|Streptophyta,4JEDB@91835|fabids	35493|Streptophyta	Z	Belongs to the TRAFAC class myosin-kinesin ATPase superfamily. Myosin family	-	GO:0000003,GO:0000146,GO:0000166,GO:0000331,GO:0000902,GO:0000904,GO:0003006,GO:0003674,GO:0003774,GO:0003779,GO:0003824,GO:0005488,GO:0005515,GO:0005524,GO:0005575,GO:0005622,GO:0005623,GO:0005737,GO:0005773,GO:0005856,GO:0005911,GO:0006928,GO:0007275,GO:0008092,GO:0008144,GO:0008150,GO:0009506,GO:0009653,GO:0009791,GO:0009826,GO:0009888,GO:0009908,GO:0009932,GO:0009987,GO:0010015,GO:0010026,GO:…	-	ko:K10357	-	-	-	-	ko00000,ko03019,ko03029,ko04131,ko04812	-	-	-	DIL,IQ,Myosin_N,Myosin_head
BPChr07G05930	3694.POPTR_0003s15540.1	2.48e-56	190	28PY5@1|root,2QWKR@2759|Eukaryota,37R3X@33090|Viridiplantae,3GGPP@35493|Streptophyta,4JJF1@91835|fabids	35493|Streptophyta	S	BEST Arabidopsis thaliana protein match is	-	-	-	-	-	-	-	-	-	-	-	-	-
BPChr01G25116	29760.VIT_16s0098g00630.t01	3.21e-108	332	28MC6@1|root,2QTVM@2759|Eukaryota,37MCB@33090|Viridiplantae,3GCGZ@35493|Streptophyta	35493|Streptophyta	S	DNA-binding protein	-	GO:0000902,GO:0000904,GO:0001558,GO:0003674,GO:0003676,GO:0003677,GO:0003690,GO:0005488,GO:0005575,GO:0005622,GO:0005623,GO:0005634,GO:0006139,GO:0006259,GO:0006260,GO:0006261,GO:0006725,GO:0006807,GO:0006996,GO:0007049,GO:0007275,GO:0008150,GO:0008152,GO:0008544,GO:0009058,GO:0009059,GO:0009330,GO:0009653,GO:0009888,GO:0009913,GO:0009987,GO:0010026,GO:0010090,GO:0016043,GO:0022402,GO:0022622,GO:…	-	-	-	-	-	-	-	-	-	-	-
BPChr04G27147	2711.XP_006472485.1	5.78e-270	751	KOG0937@1|root,KOG0937@2759|Eukaryota,37S8C@33090|Viridiplantae,3G9ZQ@35493|Streptophyta	35493|Streptophyta	U	Belongs to the adaptor complexes medium subunit family	-	GO:0000139,GO:0003674,GO:0005488,GO:0005515,GO:0005575,GO:0005622,GO:0005623,GO:0005737,GO:0005768,GO:0005769,GO:0005794,GO:0005802,GO:0005829,GO:0006605,GO:0006622,GO:0006623,GO:0006810,GO:0006886,GO:0006892,GO:0006895,GO:0006896,GO:0007034,GO:0007041,GO:0008104,GO:0008150,GO:0012505,GO:0015031,GO:0015833,GO:0016020,GO:0016192,GO:0016482,GO:0019904,GO:0030117,GO:0030119,GO:0030124,GO:0031090,GO:…	-	ko:K12402	ko04142,map04142	-	-	-	ko00000,ko00001,ko04131	-	-	-	Adap_comp_sub,Clat_adaptor_s
BPChr12G24344	4432.XP_010252179.1	6.33e-133	396	COG2124@1|root,KOG0157@2759|Eukaryota,37IBB@33090|Viridiplantae,3G825@35493|Streptophyta	35493|Streptophyta	Q	Belongs to the cytochrome P450 family	-	GO:0003674,GO:0003824,GO:0004497,GO:0006629,GO:0006694,GO:0006720,GO:0006721,GO:0006722,GO:0007275,GO:0008150,GO:0008152,GO:0008202,GO:0008610,GO:0009058,GO:0009987,GO:0010268,GO:0010817,GO:0016125,GO:0016128,GO:0016129,GO:0016131,GO:0016132,GO:0016134,GO:0016135,GO:0016137,GO:0016138,GO:0016491,GO:0016705,GO:0016709,GO:0032501,GO:0032502,GO:0042445,GO:0042446,GO:0042592,GO:0044237,GO:0044238,GO:…	1.14.13.201	ko:K20667	-	-	-	-	ko00000,ko00199,ko01000	-	-	-	p450
BPChr13G08978	3885.XP_007134311.1	3.21e-190	541	COG0596@1|root,KOG1454@2759|Eukaryota,37M73@33090|Viridiplantae,3GH9U@35493|Streptophyta,4JJSB@91835|fabids	35493|Streptophyta	S	alpha/beta hydrolase fold	-	-	-	-	-	-	-	-	-	-	-	-	Abhydrolase_1
BPChr05G31485	102107.XP_008246301.1	0	2023	COG1131@1|root,KOG0065@2759|Eukaryota,37NJR@33090|Viridiplantae,3GCIM@35493|Streptophyta,4JND4@91835|fabids	35493|Streptophyta	Q	Belongs to the ABC transporter superfamily. ABCG family. PDR (TC 3.A.1.205) subfamily	-	GO:0001101,GO:0003674,GO:0003824,GO:0005215,GO:0005575,GO:0005623,GO:0005886,GO:0005911,GO:0006810,GO:0006855,GO:0007275,GO:0008150,GO:0009506,GO:0009719,GO:0009725,GO:0009733,GO:0009914,GO:0009926,GO:0009987,GO:0010033,GO:0010243,GO:0010817,GO:0014070,GO:0015399,GO:0015405,GO:0015893,GO:0016020,GO:0016021,GO:0016462,GO:0016787,GO:0016817,GO:0016818,GO:0016887,GO:0017111,GO:0022622,GO:0022804,GO:…	-	-	-	-	-	-	-	-	-	-	ABC2_membrane,ABC_tran,ABC_trans_N,PDR_assoc
BPChr11G17722	3983.cassava4.1_011082m	4.15e-109	328	28JNR@1|root,2QTUM@2759|Eukaryota,37TIP@33090|Viridiplantae,3GGAG@35493|Streptophyta,4JKEZ@91835|fabids	35493|Streptophyta	K	transcription factor	-	GO:0003674,GO:0003700,GO:0006355,GO:0007275,GO:0008150,GO:0009653,GO:0009889,GO:0009965,GO:0009987,GO:0010016,GO:0010468,GO:0010556,GO:0019219,GO:0019222,GO:0030154,GO:0031323,GO:0031326,GO:0032501,GO:0032502,GO:0040034,GO:0045962,GO:0048366,GO:0048367,GO:0048731,GO:0048827,GO:0048856,GO:0048869,GO:0050789,GO:0050793,GO:0050794,GO:0051171,GO:0051252,GO:0060255,GO:0065007,GO:0080090,GO:0099402,GO:…	-	-	-	-	-	-	-	-	-	-	TCP
BPChr14G24237	225117.XP_009376406.1	9.62e-227	694	COG4886@1|root,KOG0619@2759|Eukaryota,37J1Y@33090|Viridiplantae,3GFFF@35493|Streptophyta,4JS3G@91835|fabids	35493|Streptophyta	T	Receptor-like protein 12	-	GO:0008150,GO:0009888,GO:0010073,GO:0032501,GO:0032502,GO:0048507,GO:0048856	-	-	-	-	-	-	-	-	-	-	LRRNT_2,LRR_1,LRR_6,LRR_8
BPChr04G23886	3988.XP_002511325.1	0	1271	KOG1032@1|root,KOG1032@2759|Eukaryota,37HE1@33090|Viridiplantae,3GAHB@35493|Streptophyta,4JHKW@91835|fabids	35493|Streptophyta	S	C2 and GRAM domain-containing protein	-	GO:0005575,GO:0005622,GO:0005623,GO:0005737,GO:0005783,GO:0012505,GO:0043226,GO:0043227,GO:0043229,GO:0043231,GO:0044424,GO:0044444,GO:0044464	-	-	-	-	-	-	-	-	-	-	C2,DUF4782,GRAM
BPChr11G05656	29730.Gorai.006G020800.1	6.08e-157	496	COG4886@1|root,2QVKB@2759|Eukaryota,37PZ6@33090|Viridiplantae,3GEPX@35493|Streptophyta	35493|Streptophyta	T	Encoded by	-	-	2.7.11.1	ko:K04733	ko04010,ko04064,ko04620,ko04621,ko04624,ko04722,ko05133,ko05140,ko05142,ko05145,ko05152,ko05162,ko05164,map04010,map04064,map04620,map04621,map04624,map04722,map05133,map05140,map05142,map05145,map05152,map05162,map05164	M00686	-	-	ko00000,ko00001,ko00002,ko01000,ko01001	-	-	-	LRR_1,LRR_4,LRR_8,Pkinase,Pkinase_Tyr
BPChr14G05525	29760.VIT_03s0017g00640.t01	3.67e-113	343	COG0471@1|root,2QQ8W@2759|Eukaryota,37P5Y@33090|Viridiplantae,3GAVS@35493|Streptophyta	35493|Streptophyta	P	Dicarboxylate transporter	-	GO:0003333,GO:0003674,GO:0005215,GO:0005310,GO:0005313,GO:0005326,GO:0005342,GO:0005575,GO:0005622,GO:0005623,GO:0005737,GO:0006082,GO:0006520,GO:0006536,GO:0006541,GO:0006807,GO:0006810,GO:0006811,GO:0006820,GO:0006835,GO:0006836,GO:0006855,GO:0006865,GO:0008150,GO:0008152,GO:0008509,GO:0008514,GO:0009064,GO:0009507,GO:0009526,GO:0009534,GO:0009536,GO:0009579,GO:0009605,GO:0009607,GO:0009624,GO:…	-	ko:K03319	-	-	-	-	ko00000	2.A.47	-	-	Na_sulph_symp
BPChr05G22196	85681.XP_006433495.1	2.16e-165	470	COG5325@1|root,KOG0809@2759|Eukaryota,37JM2@33090|Viridiplantae,3G737@35493|Streptophyta	35493|Streptophyta	U	Belongs to the syntaxin family	-	GO:0000139,GO:0000149,GO:0002790,GO:0003674,GO:0005488,GO:0005515,GO:0005575,GO:0005622,GO:0005623,GO:0005737,GO:0005768,GO:0005794,GO:0005802,GO:0006810,GO:0006906,GO:0006996,GO:0007030,GO:0007034,GO:0008104,GO:0008150,GO:0009306,GO:0009987,GO:0010256,GO:0012505,GO:0015031,GO:0015833,GO:0016020,GO:0016021,GO:0016043,GO:0016050,GO:0016192,GO:0022406,GO:0031090,GO:0031201,GO:0031224,GO:0031410,GO:…	-	ko:K08489	ko04130,map04130	-	-	-	ko00000,ko00001,ko04131	-	-	-	SNARE
BPChr07G32018	102107.XP_008227462.1	8.86e-121	367	KOG0167@1|root,KOG0167@2759|Eukaryota,37RXX@33090|Viridiplantae,3GAGZ@35493|Streptophyta,4JEPX@91835|fabids	35493|Streptophyta	S	U-box domain-containing protein	-	GO:0005575,GO:0005622,GO:0005623,GO:0005634,GO:0043226,GO:0043227,GO:0043229,GO:0043231,GO:0044424,GO:0044464	-	ko:K08332	-	-	-	-	ko00000,ko03029,ko04131	-	-	-	Arm
BPChr03G15090	3694.POPTR_0007s06010.1	0	3121	KOG0167@1|root,KOG0167@2759|Eukaryota,37PV3@33090|Viridiplantae,3GFFV@35493|Streptophyta,4JKA1@91835|fabids	35493|Streptophyta	S	Protein kinase C conserved region 2 (CalB)	-	GO:0000003,GO:0000226,GO:0000271,GO:0000278,GO:0000281,GO:0000910,GO:0001101,GO:0002682,GO:0002683,GO:0003006,GO:0003674,GO:0003824,GO:0004842,GO:0005102,GO:0005488,GO:0005515,GO:0005575,GO:0005622,GO:0005623,GO:0005634,GO:0005737,GO:0005794,GO:0005829,GO:0005856,GO:0005874,GO:0005881,GO:0005886,GO:0005911,GO:0005938,GO:0005975,GO:0005976,GO:0006073,GO:0006464,GO:0006807,GO:0006950,GO:0006952,GO:…	-	-	-	-	-	-	-	-	-	-	Arm,C2
BPChr12G25896	29760.VIT_00s0231g00040.t01	1.65e-31	124	2CMET@1|root,2QQ5R@2759|Eukaryota,37SJ2@33090|Viridiplantae,3GHQN@35493|Streptophyta	35493|Streptophyta	S	RPM1-interacting protein	-	GO:0002218,GO:0002237,GO:0002253,GO:0002376,GO:0002682,GO:0002683,GO:0002684,GO:0005575,GO:0005623,GO:0005886,GO:0006464,GO:0006468,GO:0006793,GO:0006796,GO:0006807,GO:0006950,GO:0006952,GO:0006955,GO:0007154,GO:0007165,GO:0008150,GO:0008152,GO:0008219,GO:0009605,GO:0009607,GO:0009617,GO:0009626,GO:0009814,GO:0009816,GO:0009987,GO:0010033,GO:0010204,GO:0010363,GO:0010941,GO:0012501,GO:0016020,GO:…	-	ko:K13456	ko04626,map04626	-	-	-	ko00000,ko00001	-	-	-	AvrRpt-cleavage
BPChr06G08506	3760.EMJ18925	1.09e-103	320	KOG2027@1|root,KOG2027@2759|Eukaryota,37SV9@33090|Viridiplantae,3GFSV@35493|Streptophyta,4JDVK@91835|fabids	35493|Streptophyta	Z	Regulator of Vps4 activity in the MVB pathway	-	-	-	ko:K19476	ko04144,map04144	-	-	-	ko00000,ko00001	-	-	-	Ist1
BPChr11G17765	102107.XP_008229632.1	3.73e-158	465	KOG1192@1|root,KOG1192@2759|Eukaryota,37MYI@33090|Viridiplantae,3G8WS@35493|Streptophyta,4JEEF@91835|fabids	35493|Streptophyta	CG	Belongs to the UDP-glycosyltransferase family	-	-	2.4.1.218	ko:K08237	-	-	-	-	ko00000,ko01000,ko01003	-	GT1	-	UDPGT
BPChr06G08146	29760.VIT_01s0011g06300.t01	8.58e-165	470	KOG0819@1|root,KOG0819@2759|Eukaryota,37PAT@33090|Viridiplantae,3G95A@35493|Streptophyta	35493|Streptophyta	U	Annexin D5-like	-	GO:0000003,GO:0000902,GO:0000904,GO:0001101,GO:0003006,GO:0003674,GO:0003779,GO:0005488,GO:0005509,GO:0005515,GO:0005543,GO:0006950,GO:0006970,GO:0007275,GO:0008092,GO:0008150,GO:0008289,GO:0009266,GO:0009314,GO:0009408,GO:0009409,GO:0009414,GO:0009415,GO:0009416,GO:0009555,GO:0009628,GO:0009639,GO:0009651,GO:0009653,GO:0009826,GO:0009846,GO:0009856,GO:0009860,GO:0009932,GO:0009987,GO:0010035,GO:…	-	ko:K17098	-	-	-	-	ko00000	1.A.31.1.5	-	-	Annexin
BPChr06G07912	102107.XP_008238638.1	2.92e-294	813	COG2124@1|root,KOG0156@2759|Eukaryota,37HPW@33090|Viridiplantae,3GD5W@35493|Streptophyta,4JFQU@91835|fabids	35493|Streptophyta	Q	Belongs to the cytochrome P450 family	-	GO:0005575,GO:0008150,GO:0008152,GO:0009058,GO:0009719,GO:0009725,GO:0009733,GO:0010033,GO:0016020,GO:0019748,GO:0042221,GO:0044550,GO:0050896	1.14.14.19,1.14.14.32	ko:K00512	ko00140,ko01100,ko04913,ko04917,ko04927,ko04934,map00140,map01100,map04913,map04917,map04927,map04934	M00109,M00110	R02211,R03783,R04852,R04853,R08517,R08518	RC00607,RC00660,RC00923,RC01222	ko00000,ko00001,ko00002,ko00199,ko01000	-	-	-	p450
BPChr11G18401	29760.VIT_12s0059g01450.t01	3.22e-135	405	COG5063@1|root,KOG1677@2759|Eukaryota,37KQ4@33090|Viridiplantae,3GE1D@35493|Streptophyta	35493|Streptophyta	S	Zinc finger CCCH domain-containing protein	-	GO:0003674,GO:0003676,GO:0003723,GO:0003729,GO:0005488,GO:0097159,GO:1901363	-	-	-	-	-	-	-	-	-	-	zf-CCCH
BPChr03G02498	4432.XP_010250392.1	8.18e-235	663	2CM79@1|root,2QPIE@2759|Eukaryota,37HN1@33090|Viridiplantae,3GBQQ@35493|Streptophyta	35493|Streptophyta	S	UPF0481 protein At3g02645	-	-	-	-	-	-	-	-	-	-	-	-	DUF247
BPChr05G22451	3641.EOY11758	1.9e-166	504	KOG4197@1|root,KOG4197@2759|Eukaryota,37HE4@33090|Viridiplantae,3GFE5@35493|Streptophyta	35493|Streptophyta	S	Pentatricopeptide repeat-containing protein	-	-	-	-	-	-	-	-	-	-	-	-	PPR,PPR_1,PPR_2,PPR_3
BPChr13G17250	3641.EOY19745	3.56e-40	169	KOG4658@1|root,KOG4658@2759|Eukaryota,37P43@33090|Viridiplantae,3GF32@35493|Streptophyta	35493|Streptophyta	T	disease resistance	-	-	-	-	-	-	-	-	-	-	-	-	NB-ARC
BPChr08G10760	3641.EOY05828	0	1523	COG0474@1|root,KOG0204@2759|Eukaryota,37RJZ@33090|Viridiplantae,3GACQ@35493|Streptophyta	35493|Streptophyta	P	This magnesium-dependent enzyme catalyzes the hydrolysis of ATP coupled with the transport of calcium	-	GO:0003674,GO:0003824,GO:0005215,GO:0005388,GO:0005575,GO:0005622,GO:0005623,GO:0005886,GO:0005887,GO:0006810,GO:0006811,GO:0006812,GO:0006816,GO:0008150,GO:0008324,GO:0015075,GO:0015085,GO:0015318,GO:0015399,GO:0015405,GO:0015662,GO:0016020,GO:0016021,GO:0016462,GO:0016787,GO:0016817,GO:0016818,GO:0016887,GO:0017111,GO:0019829,GO:0022804,GO:0022853,GO:0022857,GO:0022890,GO:0030001,GO:0031224,GO:…	3.6.3.8	ko:K01537	-	-	-	-	ko00000,ko01000	3.A.3.2	-	-	Cation_ATPase,Cation_ATPase_C,Cation_ATPase_N,E1-E2_ATPase,Hydrolase
BPChr11G10074	29760.VIT_12s0028g03880.t01	1.79e-195	560	KOG4197@1|root,KOG4197@2759|Eukaryota,37HXC@33090|Viridiplantae,3G8PK@35493|Streptophyta	35493|Streptophyta	S	Pentatricopeptide repeat-containing protein	-	-	-	-	-	-	-	-	-	-	-	-	PPR
BPChr12G22260	29730.Gorai.009G406900.1	4.92e-85	294	2CN50@1|root,2QTXM@2759|Eukaryota,37SQV@33090|Viridiplantae,3GDR1@35493|Streptophyta	35493|Streptophyta	S	UPF0481 protein	-	-	-	-	-	-	-	-	-	-	-	-	DUF247
BPChr10G08000	3760.EMJ14488	0	2527	KOG0915@1|root,KOG0915@2759|Eukaryota,37SMR@33090|Viridiplantae,3G89K@35493|Streptophyta,4JJWZ@91835|fabids	35493|Streptophyta	L	Proteasome-associated protein ECM29 homolog	-	-	-	ko:K11886	-	-	-	-	ko00000,ko03051	-	-	-	Ecm29
BPChr13G10253	3694.POPTR_0014s05570.1	5.99e-305	863	COG0553@1|root,KOG0385@2759|Eukaryota,37PJR@33090|Viridiplantae,3GBSN@35493|Streptophyta,4JNAY@91835|fabids	35493|Streptophyta	K	chromodomain-helicase-DNA-binding protein 1-like	-	GO:0000166,GO:0003674,GO:0003678,GO:0003824,GO:0004003,GO:0004386,GO:0005488,GO:0005575,GO:0005622,GO:0005623,GO:0005634,GO:0005654,GO:0005737,GO:0005829,GO:0005886,GO:0006139,GO:0006259,GO:0006281,GO:0006289,GO:0006293,GO:0006294,GO:0006296,GO:0006325,GO:0006338,GO:0006725,GO:0006807,GO:0006950,GO:0006974,GO:0006996,GO:0008026,GO:0008094,GO:0008150,GO:0008152,GO:0009987,GO:0016020,GO:0016043,GO:…	3.6.4.12	ko:K20092	-	-	-	-	ko00000,ko01000,ko03036	-	-	-	Helicase_C,SNF2_N
BPChr10G03466	2711.XP_006470056.1	8.66e-128	394	2CMAP@1|root,2QPTT@2759|Eukaryota,37RKG@33090|Viridiplantae,3G87P@35493|Streptophyta	35493|Streptophyta	S	Protein of unknown function (DUF642)	-	-	-	-	-	-	-	-	-	-	-	-	DUF642
BPunChr33318	29760.VIT_02s0087g00460.t01	8.67e-95	305	COG3145@1|root,KOG4176@2759|Eukaryota,3897T@33090|Viridiplantae,3GY5V@35493|Streptophyta	35493|Streptophyta	A	dioxygenase activity	-	GO:0000049,GO:0001510,GO:0002097,GO:0002098,GO:0003674,GO:0003676,GO:0003723,GO:0003824,GO:0005488,GO:0005506,GO:0005575,GO:0005622,GO:0005623,GO:0005634,GO:0005737,GO:0005829,GO:0006139,GO:0006396,GO:0006399,GO:0006400,GO:0006725,GO:0006807,GO:0008033,GO:0008150,GO:0008152,GO:0008168,GO:0008173,GO:0008175,GO:0008198,GO:0008270,GO:0009451,GO:0009987,GO:0010467,GO:0016070,GO:0016300,GO:0016491,GO:…	2.1.1.229	ko:K10770	-	-	-	-	ko00000,ko01000,ko03016	-	-	-	2OG-FeII_Oxy_2,PRONE
BPChr01G23609	28532.XP_010550906.1	4.28e-43	158	COG0180@1|root,KOG2145@2759|Eukaryota,37KMX@33090|Viridiplantae,3GCB1@35493|Streptophyta,3HWNT@3699|Brassicales	35493|Streptophyta	J	Belongs to the class-I aminoacyl-tRNA synthetase family	-	GO:0003674,GO:0003824,GO:0004812,GO:0004830,GO:0005575,GO:0005622,GO:0005623,GO:0005737,GO:0005829,GO:0006082,GO:0006139,GO:0006399,GO:0006412,GO:0006418,GO:0006436,GO:0006518,GO:0006520,GO:0006725,GO:0006807,GO:0008150,GO:0008152,GO:0009058,GO:0009059,GO:0009987,GO:0010467,GO:0016070,GO:0016874,GO:0016875,GO:0019538,GO:0019752,GO:0034641,GO:0034645,GO:0034660,GO:0043038,GO:0043039,GO:0043043,GO:…	6.1.1.2	ko:K01867	ko00970,map00970	M00359,M00360	R03664	RC00055,RC00523	ko00000,ko00001,ko00002,ko01000,ko01007,ko03016	-	-	-	tRNA-synt_1b
BPChr06G29620	3750.XP_008375967.1	2.14e-242	678	COG0436@1|root,KOG0256@2759|Eukaryota,37M61@33090|Viridiplantae,3GDW4@35493|Streptophyta,4JH6V@91835|fabids	35493|Streptophyta	T	1-aminocyclopropane-1-carboxylate	ACS1	GO:0001101,GO:0003674,GO:0003824,GO:0005488,GO:0005515,GO:0006082,GO:0006520,GO:0006807,GO:0006950,GO:0006979,GO:0008150,GO:0008152,GO:0008652,GO:0009058,GO:0009605,GO:0009611,GO:0009612,GO:0009628,GO:0009692,GO:0009693,GO:0009719,GO:0009725,GO:0009733,GO:0009753,GO:0009888,GO:0009987,GO:0010033,GO:0010035,GO:0010038,GO:0010039,GO:0010087,GO:0010817,GO:0016053,GO:0016829,GO:0016846,GO:0016847,GO:…	4.4.1.14	ko:K20772	ko00270,ko01100,ko01110,ko04016,map00270,map01100,map01110,map04016	M00368	R00179	RC00021,RC01124	ko00000,ko00001,ko00002,ko01000,ko01007	-	-	-	Aminotran_1_2
BPChr10G19368	29760.VIT_06s0080g00890.t01	3.11e-48	181	28YVZ@1|root,2R5Q5@2759|Eukaryota,37KX9@33090|Viridiplantae,3GAJM@35493|Streptophyta	35493|Streptophyta	-	-	-	-	-	-	-	-	-	-	-	-	-	-	-
BPChr01G05185	71139.XP_010057044.1	4.91e-33	139	2C7QK@1|root,2R3X4@2759|Eukaryota,37Q4G@33090|Viridiplantae,3GCZQ@35493|Streptophyta	35493|Streptophyta	-	-	-	-	-	-	-	-	-	-	-	-	-	-	Calmodulin_bind,DUF659,Dimer_Tnp_hAT,zf-BED
BPChr04G25195	161934.XP_010674188.1	2.19e-20	103	KOG4197@1|root,KOG4197@2759|Eukaryota,37RH1@33090|Viridiplantae,3GGGX@35493|Streptophyta	35493|Streptophyta	AT	Pentatricopeptide repeat-containing protein	-	GO:0000959,GO:0000963,GO:0000966,GO:0003674,GO:0003676,GO:0003723,GO:0003824,GO:0004016,GO:0004518,GO:0004519,GO:0005488,GO:0005575,GO:0005622,GO:0005623,GO:0005737,GO:0005739,GO:0006139,GO:0006396,GO:0006397,GO:0006725,GO:0006807,GO:0007275,GO:0008150,GO:0008152,GO:0009451,GO:0009791,GO:0009845,GO:0009975,GO:0009987,GO:0010467,GO:0016070,GO:0016071,GO:0016556,GO:0016787,GO:0016788,GO:0016829,GO:…	-	ko:K17710,ko:K17964	-	-	-	-	ko00000,ko03016,ko03029	-	-	-	PPR,PPR_1,PPR_2,PPR_3
BPChr14G27873	4432.XP_010247877.1	3.18e-59	201	2CMGE@1|root,2QQ9X@2759|Eukaryota,37JS1@33090|Viridiplantae,3GBUW@35493|Streptophyta	35493|Streptophyta	S	Universal stress protein	-	-	-	-	-	-	-	-	-	-	-	-	Usp
BPChr02G23565	3760.EMJ12447	3.26e-161	454	28JEF@1|root,2QR2X@2759|Eukaryota,37I08@33090|Viridiplantae,3GASM@35493|Streptophyta,4JNT8@91835|fabids	35493|Streptophyta	S	expansin-A7-like	-	GO:0005575,GO:0005618,GO:0005623,GO:0007275,GO:0008150,GO:0009653,GO:0009888,GO:0009987,GO:0010015,GO:0010053,GO:0010054,GO:0016020,GO:0016049,GO:0021700,GO:0022622,GO:0030154,GO:0030312,GO:0032501,GO:0032502,GO:0040007,GO:0044464,GO:0048364,GO:0048468,GO:0048469,GO:0048588,GO:0048589,GO:0048731,GO:0048764,GO:0048765,GO:0048767,GO:0048856,GO:0048869,GO:0060560,GO:0071695,GO:0071944,GO:0080147,GO:…	-	-	-	-	-	-	-	-	-	-	DPBB_1,Pollen_allerg_1
BPChr06G21462	3649.evm.model.supercontig_109.9	0	1042	KOG1164@1|root,KOG1164@2759|Eukaryota,37NP2@33090|Viridiplantae,3GCUU@35493|Streptophyta,3HSHH@3699|Brassicales	35493|Streptophyta	T	Protein kinase domain	-	GO:0000166,GO:0003674,GO:0003824,GO:0004672,GO:0004674,GO:0005488,GO:0005524,GO:0005575,GO:0005622,GO:0005623,GO:0005634,GO:0005737,GO:0006464,GO:0006468,GO:0006793,GO:0006796,GO:0006807,GO:0006810,GO:0006897,GO:0008144,GO:0008150,GO:0008152,GO:0009987,GO:0016192,GO:0016301,GO:0016310,GO:0016740,GO:0016772,GO:0016773,GO:0017076,GO:0018105,GO:0018193,GO:0018209,GO:0019538,GO:0023052,GO:0030100,GO:…	-	-	-	-	-	-	-	-	-	-	Pkinase
BPunChr32748	71139.XP_010056684.1	5.46e-124	377	COG2801@1|root,KOG0017@2759|Eukaryota,37T0I@33090|Viridiplantae,3GE68@35493|Streptophyta	35493|Streptophyta	L	Protein PHLOEM PROTEIN 2-LIKE	-	-	-	-	-	-	-	-	-	-	-	-	PP2
BPChr11G13437	3641.EOY26651	2.89e-148	436	COG5024@1|root,KOG0654@2759|Eukaryota,37R2G@33090|Viridiplantae,3GBUM@35493|Streptophyta	35493|Streptophyta	D	Belongs to the cyclin family	-	GO:0005575,GO:0005622,GO:0005623,GO:0005634,GO:0006139,GO:0006259,GO:0006260,GO:0006261,GO:0006725,GO:0006807,GO:0007049,GO:0007275,GO:0007346,GO:0008150,GO:0008152,GO:0008283,GO:0009058,GO:0009059,GO:0009653,GO:0009791,GO:0009888,GO:0009987,GO:0010015,GO:0010101,GO:0010102,GO:0010311,GO:0010374,GO:0010389,GO:0010440,GO:0010444,GO:0010564,GO:0022402,GO:0022622,GO:0030154,GO:0032501,GO:0032502,GO:…	-	ko:K06627	ko04110,ko04152,ko04218,ko04914,ko05161,ko05165,ko05169,ko05203,map04110,map04152,map04218,map04914,map05161,map05165,map05169,map05203	M00693	-	-	ko00000,ko00001,ko00002,ko03032,ko03036	-	-	-	Cyclin_C,Cyclin_N
BPChr04G03644	29760.VIT_12s0028g03440.t01	0	1204	COG0553@1|root,KOG0387@2759|Eukaryota,37PT0@33090|Viridiplantae,3G7FM@35493|Streptophyta	35493|Streptophyta	KL	DNA excision repair protein ERCC-6-like 2	-	GO:0005575,GO:0016020	-	ko:K20098	-	-	-	-	ko00000,ko01000,ko03400	-	-	-	Helicase_C,SNF2_N
BPChr06G11016	3988.XP_002531677.1	0	1250	COG2986@1|root,KOG0222@2759|Eukaryota,37M4G@33090|Viridiplantae,3G9T5@35493|Streptophyta,4JGQV@91835|fabids	35493|Streptophyta	Q	Phenylalanine ammonia-lyase	PAL2	GO:0001101,GO:0003674,GO:0003824,GO:0006464,GO:0006508,GO:0006511,GO:0006725,GO:0006807,GO:0008150,GO:0008152,GO:0009056,GO:0009057,GO:0009058,GO:0009636,GO:0009698,GO:0009699,GO:0009719,GO:0009725,GO:0009739,GO:0009987,GO:0010033,GO:0010243,GO:0014070,GO:0016598,GO:0016829,GO:0016840,GO:0016841,GO:0019438,GO:0019538,GO:0019748,GO:0019941,GO:0030163,GO:0033993,GO:0036211,GO:0042221,GO:0042493,GO:…	4.3.1.24,4.3.1.25	ko:K10775,ko:K13064	ko00360,ko00940,ko01100,ko01110,map00360,map00940,map01100,map01110	M00039,M00137,M00350	R00697,R00737	RC00361	ko00000,ko00001,ko00002,ko01000	-	-	-	Lyase_aromatic
BPChr02G18999	3760.EMJ15803	3.47e-137	413	KOG4197@1|root,KOG4197@2759|Eukaryota,37JQV@33090|Viridiplantae,3GA13@35493|Streptophyta,4JFKY@91835|fabids	35493|Streptophyta	S	Pentatricopeptide repeat-containing protein	-	GO:0003674,GO:0003676,GO:0003723,GO:0003824,GO:0004518,GO:0004519,GO:0005488,GO:0005575,GO:0005622,GO:0005623,GO:0006139,GO:0006725,GO:0006807,GO:0008150,GO:0008152,GO:0009451,GO:0009987,GO:0016070,GO:0016787,GO:0016788,GO:0034641,GO:0043170,GO:0043226,GO:0043227,GO:0043229,GO:0043231,GO:0043412,GO:0044237,GO:0044238,GO:0044424,GO:0044464,GO:0046483,GO:0071704,GO:0090304,GO:0090305,GO:0097159,GO:…	-	-	-	-	-	-	-	-	-	-	DYW_deaminase,PPR,PPR_2
BPChr04G21833	29760.VIT_13s0019g02360.t01	3.54e-188	545	COG0014@1|root,COG0263@1|root,KOG1154@2759|Eukaryota,KOG4165@2759|Eukaryota,37QQV@33090|Viridiplantae,3G949@35493|Streptophyta	35493|Streptophyta	E	P5CS plays a key role in proline biosynthesis, leading to osmoregulation in plants	P5CS	GO:0000003,GO:0001101,GO:0003006,GO:0003674,GO:0003824,GO:0004350,GO:0005575,GO:0005622,GO:0005623,GO:0005737,GO:0005829,GO:0005911,GO:0006082,GO:0006520,GO:0006560,GO:0006561,GO:0006807,GO:0006950,GO:0006970,GO:0006972,GO:0006979,GO:0007275,GO:0008150,GO:0008152,GO:0008652,GO:0009058,GO:0009064,GO:0009084,GO:0009414,GO:0009415,GO:0009506,GO:0009507,GO:0009536,GO:0009555,GO:0009628,GO:0009651,GO:…	1.2.1.41,2.7.2.11	ko:K12657	ko00330,ko01100,ko01110,ko01230,map00330,map01100,map01110,map01230	M00015	R00239,R03313	RC00002,RC00043,RC00684	ko00000,ko00001,ko00002,ko01000	-	-	-	AA_kinase,Aldedh
BPChr06G19457	3641.EOY25800	6.91e-86	263	2ASWB@1|root,2RZQW@2759|Eukaryota,37UEX@33090|Viridiplantae,3GJ9D@35493|Streptophyta	35493|Streptophyta	S	isoform X1	-	-	-	-	-	-	-	-	-	-	-	-	DUF4050
BPChr03G23128	4081.Solyc02g068690.2.1	4.75e-170	493	KOG1021@1|root,KOG1021@2759|Eukaryota,37M9A@33090|Viridiplantae,3GB48@35493|Streptophyta,44E01@71274|asterids	35493|Streptophyta	GMW	Exostosin family	-	GO:0000271,GO:0003674,GO:0003824,GO:0005575,GO:0005622,GO:0005623,GO:0005737,GO:0005768,GO:0005794,GO:0005802,GO:0005975,GO:0005976,GO:0008150,GO:0008152,GO:0008194,GO:0009058,GO:0009059,GO:0009832,GO:0009834,GO:0009987,GO:0010383,GO:0010393,GO:0010410,GO:0010413,GO:0010417,GO:0012505,GO:0015020,GO:0016051,GO:0016740,GO:0016757,GO:0016758,GO:0016763,GO:0017144,GO:0031221,GO:0031410,GO:0031982,GO:…	-	-	-	-	-	-	-	-	-	-	Exostosin
BPChr05G27430	102107.XP_008230974.1	0	1900	COG1131@1|root,KOG0065@2759|Eukaryota,37YUU@33090|Viridiplantae,3GDBB@35493|Streptophyta,4JSPC@91835|fabids	35493|Streptophyta	Q	pleiotropic drug resistance protein 3-like	-	-	-	-	-	-	-	-	-	-	-	-	ABC2_membrane,ABC_tran,ABC_trans_N,PDR_assoc
BPChr03G04901	3983.cassava4.1_006679m	2.4e-18	91.3	KOG0117@1|root,KOG0117@2759|Eukaryota,37IR6@33090|Viridiplantae,3G761@35493|Streptophyta,4JG6F@91835|fabids	35493|Streptophyta	A	Heterogeneous nuclear ribonucleoprotein	-	GO:0000375,GO:0000377,GO:0000398,GO:0001101,GO:0002376,GO:0002682,GO:0002683,GO:0003674,GO:0003676,GO:0003677,GO:0003682,GO:0003723,GO:0003729,GO:0005488,GO:0005575,GO:0005622,GO:0005623,GO:0005634,GO:0005681,GO:0005737,GO:0005829,GO:0006109,GO:0006139,GO:0006355,GO:0006396,GO:0006397,GO:0006417,GO:0006725,GO:0006807,GO:0006950,GO:0006952,GO:0006955,GO:0008150,GO:0008152,GO:0008380,GO:0009605,GO:…	-	ko:K13161	-	-	-	-	ko00000,ko03041	-	-	-	RRM_1
BPChr05G14765	3750.XP_008370918.1	3.95e-40	147	COG2124@1|root,KOG0157@2759|Eukaryota,37IH9@33090|Viridiplantae,3G72W@35493|Streptophyta,4JG74@91835|fabids	35493|Streptophyta	Q	Protein LUTEIN DEFICIENT 5	-	GO:0003674,GO:0003824,GO:0004497,GO:0005575,GO:0005622,GO:0005623,GO:0005737,GO:0006629,GO:0006720,GO:0006721,GO:0008150,GO:0008152,GO:0008299,GO:0008610,GO:0009058,GO:0009507,GO:0009526,GO:0009536,GO:0009941,GO:0009987,GO:0010291,GO:0016108,GO:0016109,GO:0016114,GO:0016116,GO:0016117,GO:0016122,GO:0016123,GO:0016491,GO:0031967,GO:0031975,GO:0042440,GO:0043226,GO:0043227,GO:0043229,GO:0043231,GO:…	-	ko:K15747	ko00906,ko01100,ko01110,map00906,map01100,map01110	M00372	R07530,R07558,R07559	RC00478	ko00000,ko00001,ko00002,ko00199,ko01000	-	-	-	p450
BPChr13G16044	3760.EMJ20657	1.25e-82	263	KOG1721@1|root,KOG1721@2759|Eukaryota,37R9R@33090|Viridiplantae,3GG1C@35493|Streptophyta,4JF25@91835|fabids	35493|Streptophyta	S	ZINC FINGER protein	-	GO:0001067,GO:0003674,GO:0003676,GO:0003677,GO:0003700,GO:0005488,GO:0005575,GO:0005622,GO:0005623,GO:0005634,GO:0006355,GO:0008150,GO:0009889,GO:0010468,GO:0010556,GO:0019219,GO:0019222,GO:0031323,GO:0031326,GO:0043226,GO:0043227,GO:0043229,GO:0043231,GO:0044212,GO:0044424,GO:0044464,GO:0050789,GO:0050794,GO:0051171,GO:0051252,GO:0060255,GO:0065007,GO:0080090,GO:0097159,GO:0140110,GO:1901363,GO:…	-	-	-	-	-	-	-	-	-	-	zf-C2H2_6
BPChr06G11177	3641.EOY18563	1.31e-310	871	COG5604@1|root,KOG2256@2759|Eukaryota,37QR6@33090|Viridiplantae,3G9C0@35493|Streptophyta	35493|Streptophyta	J	Nucleolar complex protein 2 homolog	-	-	-	ko:K14833	-	-	-	-	ko00000,ko03009	-	-	-	Noc2
BPChr03G01029	2711.XP_006479480.1	1e-91	277	KOG3205@1|root,KOG3205@2759|Eukaryota,37P7H@33090|Viridiplantae,3GGRM@35493|Streptophyta	35493|Streptophyta	T	Rho GDP-dissociation inhibitor 1-like	-	GO:0000902,GO:0007275,GO:0008150,GO:0009653,GO:0009826,GO:0009888,GO:0009932,GO:0009987,GO:0010015,GO:0010053,GO:0016043,GO:0016049,GO:0022622,GO:0030154,GO:0032501,GO:0032502,GO:0032989,GO:0040007,GO:0048364,GO:0048589,GO:0048731,GO:0048856,GO:0048869,GO:0060560,GO:0071840,GO:0090558,GO:0090627,GO:0099402,GO:1905392	-	ko:K12462	ko04722,ko04962,map04722,map04962	-	-	-	ko00000,ko00001,ko04147	-	-	-	Rho_GDI
BPChr11G07293	225117.XP_009372894.1	2.9e-65	204	KOG4054@1|root,KOG4054@2759|Eukaryota,37VIW@33090|Viridiplantae,3GIWM@35493|Streptophyta,4JQ63@91835|fabids	35493|Streptophyta	S	Jagunal, ER re-organisation during oogenesis	-	-	-	-	-	-	-	-	-	-	-	-	Jagunal
BPChr13G16077	102107.XP_008232562.1	0	1576	COG5103@1|root,KOG1831@2759|Eukaryota,37KCN@33090|Viridiplantae,3GH64@35493|Streptophyta,4JD7B@91835|fabids	35493|Streptophyta	K	CCR4-NOT transcription complex subunit	-	-	-	ko:K12604	ko03018,map03018	-	-	-	ko00000,ko00001,ko03019	-	-	-	CNOT1_CAF1_bind,CNOT1_HEAT,CNOT1_TTP_bind,DUF3819,Not1
BPChr08G19109	3885.XP_007131848.1	4.18e-10	61.6	2DI4U@1|root,2SDYK@2759|Eukaryota,37XKE@33090|Viridiplantae,3GM2E@35493|Streptophyta,4JR9B@91835|fabids	35493|Streptophyta	S	Organ-specific protein	-	-	-	-	-	-	-	-	-	-	-	-	Organ_specific
BPChr10G21678	102107.XP_008234276.1	1.09e-259	729	28IA4@1|root,2QQKN@2759|Eukaryota,37JZS@33090|Viridiplantae,3G826@35493|Streptophyta,4JD4Z@91835|fabids	35493|Streptophyta	S	S-type anion channel	-	GO:0001101,GO:0003674,GO:0005215,GO:0005216,GO:0005244,GO:0005253,GO:0005575,GO:0005623,GO:0005886,GO:0006810,GO:0006811,GO:0006820,GO:0006821,GO:0006873,GO:0006950,GO:0006970,GO:0008150,GO:0008308,GO:0008509,GO:0009414,GO:0009415,GO:0009628,GO:0009651,GO:0009987,GO:0010035,GO:0015075,GO:0015103,GO:0015267,GO:0015318,GO:0015698,GO:0016020,GO:0019725,GO:0022803,GO:0022832,GO:0022836,GO:0022838,GO:…	-	-	-	-	-	-	-	-	-	-	SLAC1
BPChr02G19925	3983.cassava4.1_012596m	1.79e-46	169	COG0666@1|root,KOG0504@2759|Eukaryota	2759|Eukaryota	I	protein ubiquitination	-	-	-	-	-	-	-	-	-	-	-	-	Ank_2,DUF4219,PGG
BPChr12G24130	3641.EOY21057	1.21e-52	177	2AIZM@1|root,2RZ5W@2759|Eukaryota,37UUN@33090|Viridiplantae,3GIZM@35493|Streptophyta	35493|Streptophyta	-	-	-	-	-	-	-	-	-	-	-	-	-	-	-
BPunChr33825	3750.XP_008376413.1	4.38e-228	675	KOG4658@1|root,KOG4658@2759|Eukaryota,37R5S@33090|Viridiplantae,3GG27@35493|Streptophyta,4JF93@91835|fabids	35493|Streptophyta	T	Belongs to the disease resistance NB-LRR family	-	GO:0000166,GO:0002376,GO:0003674,GO:0005488,GO:0005575,GO:0005623,GO:0005886,GO:0006950,GO:0006952,GO:0006955,GO:0007154,GO:0007165,GO:0008150,GO:0008219,GO:0009626,GO:0009987,GO:0012501,GO:0016020,GO:0019897,GO:0019898,GO:0023052,GO:0033554,GO:0034050,GO:0036094,GO:0044425,GO:0044459,GO:0044464,GO:0045087,GO:0050789,GO:0050794,GO:0050896,GO:0051716,GO:0065007,GO:0071944,GO:0097159,GO:1901265,GO:…	-	ko:K13457	ko04626,map04626	-	-	-	ko00000,ko00001	-	-	-	NB-ARC
BPChr09G04853	4155.Migut.N00639.1.p	9.46e-26	110	COG4886@1|root,2QPYS@2759|Eukaryota,37Q18@33090|Viridiplantae,3GA2W@35493|Streptophyta	35493|Streptophyta	T	Belongs to the protein kinase superfamily. Ser Thr protein kinase family	-	-	2.7.11.1	ko:K13420	ko04016,ko04626,map04016,map04626	-	-	-	ko00000,ko00001,ko01000,ko01001	-	-	-	LRRNT_2,LRR_1,LRR_8
BPChr02G13087	102107.XP_008239010.1	1.26e-107	333	28J84@1|root,2QRKI@2759|Eukaryota,37QIJ@33090|Viridiplantae,3GE8K@35493|Streptophyta,4JDFG@91835|fabids	35493|Streptophyta	S	membrane-associated kinase regulator	-	GO:0005575,GO:0005623,GO:0005886,GO:0016020,GO:0044464,GO:0071944	-	-	-	-	-	-	-	-	-	-	-
BPChr09G01614	29760.VIT_00s0231g00040.t01	2.45e-34	130	2CMET@1|root,2QQ5R@2759|Eukaryota,37SJ2@33090|Viridiplantae,3GHQN@35493|Streptophyta	35493|Streptophyta	S	RPM1-interacting protein	-	GO:0002218,GO:0002237,GO:0002253,GO:0002376,GO:0002682,GO:0002683,GO:0002684,GO:0005575,GO:0005623,GO:0005886,GO:0006464,GO:0006468,GO:0006793,GO:0006796,GO:0006807,GO:0006950,GO:0006952,GO:0006955,GO:0007154,GO:0007165,GO:0008150,GO:0008152,GO:0008219,GO:0009605,GO:0009607,GO:0009617,GO:0009626,GO:0009814,GO:0009816,GO:0009987,GO:0010033,GO:0010204,GO:0010363,GO:0010941,GO:0012501,GO:0016020,GO:…	-	ko:K13456	ko04626,map04626	-	-	-	ko00000,ko00001	-	-	-	AvrRpt-cleavage
BPChr02G11860	218851.Aquca_035_00265.1	3.51e-76	230	KOG1030@1|root,KOG1030@2759|Eukaryota,37UIN@33090|Viridiplantae,3GIY4@35493|Streptophyta	35493|Streptophyta	S	elicitor-responsive protein	-	GO:0005575,GO:0005622,GO:0005623,GO:0005737,GO:0044424,GO:0044464	-	-	-	-	-	-	-	-	-	-	C2
BPChr04G24433	225117.XP_009337804.1	1.11e-76	238	COG1390@1|root,KOG1664@2759|Eukaryota,37KIE@33090|Viridiplantae,3GBHK@35493|Streptophyta,4JRAP@91835|fabids	35493|Streptophyta	C	V-type proton ATPase subunit	VHA-E2	GO:0005575,GO:0005622,GO:0005623,GO:0005737,GO:0005773,GO:0043226,GO:0043227,GO:0043229,GO:0043231,GO:0044424,GO:0044444,GO:0044464	2.3.1.87	ko:K02150,ko:K22450	ko00190,ko00380,ko01100,ko04145,ko04150,ko04721,ko04966,ko05110,ko05120,ko05323,map00190,map00380,map01100,map04145,map04150,map04721,map04966,map05110,map05120,map05323	M00037,M00160	R02911	RC00004,RC00096	ko00000,ko00001,ko00002,ko01000	3.A.2.2	-	-	vATP-synt_E
BPChr14G12785	29760.VIT_08s0007g07180.t01	0	897	KOG1076@1|root,KOG1076@2759|Eukaryota,37NK2@33090|Viridiplantae,3GFD2@35493|Streptophyta	35493|Streptophyta	J	component of the eukaryotic translation initiation factor 3 (eIF-3) complex, which is involved in protein synthesis of a specialized repertoire of mRNAs and, together with other initiation factors, stimulates binding of mRNA and methionyl-tRNAi to the 40S ribosome. The eIF-3 complex specifically targets and initiates translation of a subset of mRNAs involved in cell proliferation	-	GO:0003674,GO:0003676,GO:0003723,GO:0003729,GO:0005488,GO:0005515,GO:0005575,GO:0005622,GO:0005623,GO:0005634,GO:0005737,GO:0005829,GO:0005852,GO:0006412,GO:0006413,GO:0006518,GO:0006807,GO:0008150,GO:0008152,GO:0009058,GO:0009059,GO:0009987,GO:0010467,GO:0019538,GO:0031369,GO:0032991,GO:0034641,GO:0034645,GO:0043043,GO:0043170,GO:0043226,GO:0043227,GO:0043229,GO:0043231,GO:0043603,GO:0043604,GO:…	3.4.22.68	ko:K03252,ko:K08597	ko03013,map03013	-	-	-	ko00000,ko00001,ko01000,ko01002,ko03012,ko04121	-	-	-	PCI,eIF-3c_N
BPChr01G25041	3983.cassava4.1_005825m	2.71e-127	391	COG0372@1|root,KOG2617@2759|Eukaryota,37PZS@33090|Viridiplantae,3G8W8@35493|Streptophyta,4JHMG@91835|fabids	35493|Streptophyta	C	Citrate synthase	-	GO:0003674,GO:0003824,GO:0004108,GO:0005575,GO:0005622,GO:0005623,GO:0005737,GO:0005777,GO:0005911,GO:0006082,GO:0006629,GO:0006631,GO:0006635,GO:0008150,GO:0008152,GO:0009056,GO:0009062,GO:0009506,GO:0009514,GO:0009987,GO:0016042,GO:0016054,GO:0016740,GO:0016746,GO:0019395,GO:0019752,GO:0030054,GO:0030258,GO:0032787,GO:0034440,GO:0036440,GO:0042579,GO:0043226,GO:0043227,GO:0043229,GO:0043231,GO:…	2.3.3.1	ko:K01647	ko00020,ko00630,ko01100,ko01110,ko01120,ko01130,ko01200,ko01210,ko01230,map00020,map00630,map01100,map01110,map01120,map01130,map01200,map01210,map01230	M00009,M00010,M00012,M00740	R00351	RC00004,RC00067	br01601,ko00000,ko00001,ko00002,ko01000	-	-	-	Citrate_synt
BPChr11G05755	102107.XP_008230852.1	0	934	KOG4197@1|root,KOG4197@2759|Eukaryota,37KQZ@33090|Viridiplantae,3GFR1@35493|Streptophyta,4JDF3@91835|fabids	35493|Streptophyta	E	Pentatricopeptide repeat-containing protein	-	GO:0003674,GO:0003676,GO:0003723,GO:0003824,GO:0004518,GO:0004519,GO:0005488,GO:0005575,GO:0005622,GO:0005623,GO:0006139,GO:0006725,GO:0006807,GO:0008150,GO:0008152,GO:0009451,GO:0009987,GO:0016070,GO:0016787,GO:0016788,GO:0034641,GO:0043170,GO:0043226,GO:0043227,GO:0043229,GO:0043231,GO:0043412,GO:0044237,GO:0044238,GO:0044424,GO:0044464,GO:0046483,GO:0071704,GO:0090304,GO:0090305,GO:0097159,GO:…	-	-	-	-	-	-	-	-	-	-	Cofilin_ADF,PPR,PPR_2
BPunChr32755	102107.XP_008225012.1	6.42e-240	732	28KFF@1|root,2QSWF@2759|Eukaryota,38A0X@33090|Viridiplantae,3GZH7@35493|Streptophyta	35493|Streptophyta	T	G-type lectin S-receptor-like serine threonine-protein kinase	-	-	-	-	-	-	-	-	-	-	-	-	B_lectin,PAN_2,Pkinase_Tyr,S_locus_glycop
BPChr02G20806	3641.EOY25132	5.35e-14	75.9	2ENUA@1|root,2SS64@2759|Eukaryota,380FJ@33090|Viridiplantae,3GMIJ@35493|Streptophyta	35493|Streptophyta	-	-	-	-	-	-	-	-	-	-	-	-	-	-	-
BPChr09G29682	4565.Traes_2AL_D2EF0DF59.1	4.91e-55	207	KOG1075@1|root,KOG1075@2759|Eukaryota	2759|Eukaryota	E	Ribonuclease H protein	-	-	-	-	-	-	-	-	-	-	-	-	RVT_3
BPChr07G09938	3694.POPTR_0001s40470.1	1.26e-111	334	COG0438@1|root,KOG2941@2759|Eukaryota,37S02@33090|Viridiplantae,3G9W1@35493|Streptophyta,4JGFE@91835|fabids	35493|Streptophyta	O	Glycosyl transferases group 1	-	GO:0000003,GO:0003006,GO:0005575,GO:0005622,GO:0005623,GO:0005737,GO:0005783,GO:0006464,GO:0006486,GO:0006807,GO:0008150,GO:0008152,GO:0009058,GO:0009059,GO:0009100,GO:0009101,GO:0009856,GO:0009987,GO:0010483,GO:0012505,GO:0019538,GO:0022414,GO:0032501,GO:0032502,GO:0034645,GO:0036211,GO:0043170,GO:0043226,GO:0043227,GO:0043229,GO:0043231,GO:0043412,GO:0043413,GO:0044237,GO:0044238,GO:0044249,GO:…	2.4.1.142	ko:K03842	ko00510,ko00513,ko01100,map00510,map00513,map01100	M00055	R05972	-	ko00000,ko00001,ko00002,ko01000,ko01003	-	GT33	-	Glyco_trans_1_4,Glyco_trans_4_4,Glyco_transf_4,Glycos_transf_1
BPChr07G12404	3983.cassava4.1_008533m	5.68e-244	676	COG0820@1|root,2QSIE@2759|Eukaryota,37IKH@33090|Viridiplantae,3G9VD@35493|Streptophyta,4JIBE@91835|fabids	35493|Streptophyta	H	Dual-specificity RNA methyltransferase	-	-	2.1.1.192	ko:K06941	-	-	-	-	ko00000,ko01000,ko03009	-	-	-	Fer4_14,Radical_SAM
BPChr14G27924	3641.EOY07983	0	1037	KOG0306@1|root,KOG0306@2759|Eukaryota,37KK3@33090|Viridiplantae,3G9B9@35493|Streptophyta	35493|Streptophyta	A	WD repeat-containing protein	WDR3	GO:0003674,GO:0003676,GO:0003723,GO:0005488,GO:0005575,GO:0005622,GO:0005623,GO:0005634,GO:0005635,GO:0005654,GO:0005730,GO:0006139,GO:0006364,GO:0006396,GO:0006725,GO:0006807,GO:0008150,GO:0008152,GO:0009987,GO:0010467,GO:0012505,GO:0016020,GO:0016070,GO:0016072,GO:0022613,GO:0030490,GO:0030515,GO:0030684,GO:0030686,GO:0031090,GO:0031965,GO:0031967,GO:0031974,GO:0031975,GO:0031981,GO:0032040,GO:…	-	ko:K14556	ko03008,map03008	-	-	-	ko00000,ko00001,ko03009	-	-	-	Utp12,WD40
BPChr09G32163	102107.XP_008236588.1	0	1206	KOG4197@1|root,KOG4197@2759|Eukaryota,37KPM@33090|Viridiplantae,3G7I0@35493|Streptophyta,4JGSR@91835|fabids	35493|Streptophyta	J	Pentatricopeptide repeat-containing protein	-	GO:0003674,GO:0003676,GO:0003723,GO:0003824,GO:0004518,GO:0004519,GO:0005488,GO:0005575,GO:0005622,GO:0005623,GO:0006139,GO:0006725,GO:0006807,GO:0008150,GO:0008152,GO:0009451,GO:0009987,GO:0016070,GO:0016787,GO:0016788,GO:0034641,GO:0043170,GO:0043226,GO:0043227,GO:0043229,GO:0043231,GO:0043412,GO:0044237,GO:0044238,GO:0044424,GO:0044464,GO:0046483,GO:0071704,GO:0090304,GO:0090305,GO:0097159,GO:…	-	-	-	-	-	-	-	-	-	-	DYW_deaminase,PPR,PPR_2
BPChr03G13954	981085.XP_010093828.1	0	903	COG0515@1|root,2QRX7@2759|Eukaryota,37JDC@33090|Viridiplantae,3GFRF@35493|Streptophyta,4JI3S@91835|fabids	35493|Streptophyta	T	G-type lectin S-receptor-like serine threonine-protein kinase	-	GO:0003674,GO:0003824,GO:0004672,GO:0004674,GO:0005488,GO:0005515,GO:0005516,GO:0005575,GO:0005623,GO:0005886,GO:0006464,GO:0006468,GO:0006793,GO:0006796,GO:0006807,GO:0008150,GO:0008152,GO:0009987,GO:0016020,GO:0016301,GO:0016310,GO:0016740,GO:0016772,GO:0016773,GO:0019538,GO:0036211,GO:0043170,GO:0043412,GO:0044237,GO:0044238,GO:0044260,GO:0044267,GO:0044464,GO:0071704,GO:0071944,GO:0140096,GO:…	-	-	-	-	-	-	-	-	-	-	B_lectin,PAN_2,Pkinase,Pkinase_Tyr,S_locus_glycop
BPChr12G25802	65489.OBART01G08360.1	7.9e-310	886	COG5024@1|root,KOG0654@2759|Eukaryota,37QNA@33090|Viridiplantae,3GFDJ@35493|Streptophyta,3KP6H@4447|Liliopsida,3IDYW@38820|Poales	35493|Streptophyta	D	Belongs to the cyclin family	-	GO:0000003,GO:0000280,GO:0003006,GO:0005575,GO:0005622,GO:0005623,GO:0005634,GO:0005737,GO:0006996,GO:0007049,GO:0007135,GO:0007140,GO:0007275,GO:0007276,GO:0008150,GO:0009555,GO:0009556,GO:0009987,GO:0016043,GO:0019953,GO:0022402,GO:0022412,GO:0022414,GO:0032501,GO:0032502,GO:0032504,GO:0034293,GO:0043226,GO:0043227,GO:0043229,GO:0043231,GO:0043934,GO:0044424,GO:0044464,GO:0044703,GO:0048229,GO:…	-	ko:K06627	ko04110,ko04152,ko04218,ko04914,ko05161,ko05165,ko05169,ko05203,map04110,map04152,map04218,map04914,map05161,map05165,map05169,map05203	M00693	-	-	ko00000,ko00001,ko00002,ko03032,ko03036	-	-	-	Cyclin_C,Cyclin_N
BPChr01G32202	225117.XP_009360668.1	2.64e-276	774	KOG4197@1|root,KOG4197@2759|Eukaryota,37RA6@33090|Viridiplantae,3GFFW@35493|Streptophyta,4JH59@91835|fabids	35493|Streptophyta	S	Pentatricopeptide repeat-containing protein At1g43980	-	GO:0003674,GO:0003676,GO:0003723,GO:0003824,GO:0004518,GO:0004519,GO:0005488,GO:0005575,GO:0005622,GO:0005623,GO:0006139,GO:0006725,GO:0006807,GO:0008150,GO:0008152,GO:0009451,GO:0009987,GO:0016070,GO:0016787,GO:0016788,GO:0034641,GO:0043170,GO:0043226,GO:0043227,GO:0043229,GO:0043231,GO:0043412,GO:0044237,GO:0044238,GO:0044424,GO:0044464,GO:0046483,GO:0071704,GO:0090304,GO:0090305,GO:0097159,GO:…	-	-	-	-	-	-	-	-	-	-	PPR,PPR_2
BPChr06G25236	3760.EMJ06707	5.07e-147	426	KOG2935@1|root,KOG2935@2759|Eukaryota,37J5K@33090|Viridiplantae,3GD1W@35493|Streptophyta,4JMYV@91835|fabids	35493|Streptophyta	O	Ataxin-3 homolog	-	-	-	ko:K11863	ko04141,map04141	-	-	-	ko00000,ko00001,ko01000,ko01002,ko04121	-	-	-	Josephin
BPChr11G02078	981085.XP_010095181.1	6.08e-14	69.3	KOG1616@1|root,KOG1616@2759|Eukaryota,3891I@33090|Viridiplantae,3GZYM@35493|Streptophyta	35493|Streptophyta	G	Glycogen recognition site of AMP-activated protein kinase	-	-	-	-	-	-	-	-	-	-	-	-	AMPK1_CBM
BPChr09G06543	3750.XP_008369323.1	9.03e-143	434	2C0PQ@1|root,2QWJY@2759|Eukaryota,37MIE@33090|Viridiplantae,3GBN5@35493|Streptophyta,4JIE9@91835|fabids	35493|Streptophyta	T	peroxidase	-	-	1.11.1.7	ko:K00430	ko00940,ko01100,ko01110,map00940,map01100,map01110	-	R00602,R02596,R03919,R04007,R07443	RC00034	ko00000,ko00001,ko01000	-	-	-	peroxidase
BPChr11G15591	3988.XP_002518706.1	2.1e-182	519	KOG4569@1|root,KOG4569@2759|Eukaryota,37PBE@33090|Viridiplantae,3GG9J@35493|Streptophyta,4JNB0@91835|fabids	35493|Streptophyta	I	phospholipase	-	GO:0003674,GO:0003824,GO:0004620,GO:0005575,GO:0005622,GO:0005623,GO:0005737,GO:0008150,GO:0008970,GO:0009314,GO:0009411,GO:0009416,GO:0009507,GO:0009536,GO:0009628,GO:0009650,GO:0009987,GO:0010224,GO:0016298,GO:0016787,GO:0016788,GO:0034644,GO:0043226,GO:0043227,GO:0043229,GO:0043231,GO:0044424,GO:0044444,GO:0044464,GO:0050896,GO:0051716,GO:0052689,GO:0071214,GO:0071478,GO:0071482,GO:0071493,GO:…	-	-	-	-	-	-	-	-	-	-	Lipase_3
BPChr14G11924	3649.evm.model.supercontig_163.18	5.62e-150	450	COG0515@1|root,KOG1187@2759|Eukaryota,37QVA@33090|Viridiplantae,3G81J@35493|Streptophyta,3HRP1@3699|Brassicales	35493|Streptophyta	T	belongs to the protein kinase superfamily	-	-	2.7.11.1	ko:K04733	ko04010,ko04064,ko04620,ko04621,ko04624,ko04722,ko05133,ko05140,ko05142,ko05145,ko05152,ko05162,ko05164,map04010,map04064,map04620,map04621,map04624,map04722,map05133,map05140,map05142,map05145,map05152,map05162,map05164	M00686	-	-	ko00000,ko00001,ko00002,ko01000,ko01001	-	-	-	Pkinase_Tyr
BPChr06G16450	225117.XP_009366770.1	1.55e-199	602	2CD2S@1|root,2QPK8@2759|Eukaryota,37SUN@33090|Viridiplantae,3GEKM@35493|Streptophyta,4JIRK@91835|fabids	35493|Streptophyta	S	WD40 repeats	-	-	-	-	-	-	-	-	-	-	-	-	COPI_C
BPChr09G14492	3983.cassava4.1_009689m	7.32e-196	555	COG0515@1|root,KOG1187@2759|Eukaryota,37M91@33090|Viridiplantae,3G8TK@35493|Streptophyta,4JIZR@91835|fabids	35493|Streptophyta	T	Belongs to the protein kinase superfamily	-	-	-	-	-	-	-	-	-	-	-	-	Pkinase_Tyr
BPChr06G29374	102107.XP_008233175.1	0	881	COG2124@1|root,KOG0156@2759|Eukaryota,37M07@33090|Viridiplantae,3GE21@35493|Streptophyta,4JJ9I@91835|fabids	35493|Streptophyta	Q	Cytochrome p450	-	GO:0000003,GO:0002933,GO:0003006,GO:0003674,GO:0003824,GO:0004497,GO:0005575,GO:0006082,GO:0006629,GO:0006631,GO:0006633,GO:0006725,GO:0007275,GO:0008150,GO:0008152,GO:0008610,GO:0009058,GO:0009555,GO:0009653,GO:0009719,GO:0009725,GO:0009733,GO:0009791,GO:0009908,GO:0009987,GO:0010033,GO:0010208,GO:0010584,GO:0010927,GO:0016020,GO:0016043,GO:0016053,GO:0016491,GO:0016705,GO:0016709,GO:0019438,GO:…	1.14.13.206	ko:K20496	-	-	-	-	ko00000,ko00199,ko01000	-	-	-	PPR,p450
BPChr13G17233	3641.EOY32677	5.15e-290	855	KOG4658@1|root,KOG4658@2759|Eukaryota,37P43@33090|Viridiplantae,3GF32@35493|Streptophyta	35493|Streptophyta	T	disease resistance	-	-	-	ko:K19613	ko04014,map04014	-	-	-	ko00000,ko00001	-	-	-	NB-ARC
BPChr14G09153	3983.cassava4.1_008600m	4.61e-82	258	28IQ6@1|root,2QR1A@2759|Eukaryota,37NEC@33090|Viridiplantae,3G8RQ@35493|Streptophyta,4JM8N@91835|fabids	35493|Streptophyta	H	RING-type E3 ubiquitin transferase	-	GO:0001101,GO:0003674,GO:0003824,GO:0004842,GO:0005575,GO:0005622,GO:0005623,GO:0005737,GO:0005829,GO:0006464,GO:0006807,GO:0006950,GO:0008150,GO:0008152,GO:0009414,GO:0009415,GO:0009628,GO:0009987,GO:0010033,GO:0010035,GO:0010200,GO:0010243,GO:0016567,GO:0016740,GO:0019538,GO:0019787,GO:0032446,GO:0036211,GO:0042221,GO:0042493,GO:0043170,GO:0043412,GO:0044237,GO:0044238,GO:0044260,GO:0044267,GO:…	-	-	-	-	-	-	-	-	-	-	U-box
BPChr11G03793	3641.EOX97599	0	965	28IE1@1|root,2QQQT@2759|Eukaryota,37I8D@33090|Viridiplantae,3GB7N@35493|Streptophyta	35493|Streptophyta	S	Protein of unknown function (DUF632)	-	-	-	-	-	-	-	-	-	-	-	-	DUF630,DUF632
BPChr08G15491	102107.XP_008229606.1	5.62e-250	717	COG0515@1|root,2RMXX@2759|Eukaryota,37NC8@33090|Viridiplantae,3GDVX@35493|Streptophyta,4JSI7@91835|fabids	35493|Streptophyta	T	wall-associated receptor kinase-like	-	-	2.7.11.1	ko:K04733	ko04010,ko04064,ko04620,ko04621,ko04624,ko04722,ko05133,ko05140,ko05142,ko05145,ko05152,ko05162,ko05164,map04010,map04064,map04620,map04621,map04624,map04722,map05133,map05140,map05142,map05145,map05152,map05162,map05164	M00686	-	-	ko00000,ko00001,ko00002,ko01000,ko01001	-	-	-	EGF_CA,GUB_WAK_bind,Pkinase,Pkinase_Tyr,WAK
BPChr09G20200	71139.XP_010065962.1	1.02e-310	853	KOG1192@1|root,KOG1192@2759|Eukaryota,37T4R@33090|Viridiplantae,3GGD7@35493|Streptophyta	35493|Streptophyta	CG	Belongs to the UDP-glycosyltransferase family	-	-	2.4.1.210	ko:K08236	-	-	-	-	ko00000,ko01000,ko01003	-	GT1	-	UDPGT
BPunChr33029	3760.EMJ12535	2.27e-138	440	2CN5X@1|root,2QU1T@2759|Eukaryota,37T40@33090|Viridiplantae,3GGBN@35493|Streptophyta	35493|Streptophyta	-	-	-	-	-	-	-	-	-	-	-	-	-	-	DBD_Tnp_Mut,MULE,SWIM
BPChr04G01076	3641.EOY22276	8.83e-209	594	COG2124@1|root,KOG0156@2759|Eukaryota,37MB9@33090|Viridiplantae,3GBWD@35493|Streptophyta	35493|Streptophyta	Q	cytochrome P450	-	GO:0003674,GO:0003824,GO:0004497,GO:0005575,GO:0005622,GO:0005623,GO:0005737,GO:0005783,GO:0005789,GO:0008150,GO:0008152,GO:0009058,GO:0012505,GO:0016020,GO:0016491,GO:0016705,GO:0016709,GO:0019748,GO:0031090,GO:0031984,GO:0042175,GO:0043226,GO:0043227,GO:0043229,GO:0043231,GO:0044422,GO:0044424,GO:0044425,GO:0044432,GO:0044444,GO:0044446,GO:0044464,GO:0044550,GO:0055114,GO:0098827	1.14.14.1,1.14.14.19,1.14.14.32,1.14.14.44,4.99.1.6	ko:K00495,ko:K00512,ko:K07408,ko:K07418,ko:K11868,ko:K20617	ko00140,ko00380,ko00460,ko00590,ko00591,ko00830,ko00980,ko01100,ko01110,ko04212,ko04726,ko04750,ko04913,ko04917,ko04927,ko04934,ko05204,map00140,map00380,map00460,map00590,map00591,map00830,map00980,map01100,map01110,map04212,map04726,map04750,map04913,map04917,map04927,map04934,map05204	M00109,M00110	R02211,R02354,R02355,R03089,R03408,R03629,R03783,R04093,R04852,R04853,R07000,R07001,R07021,R07022,R07042,R07043,R07044,R07045,R07046,R07048,R07050,R07051,R07052,R07055,R07056,R07079,R07080,R07081,R07085,R07087,R07098,R07099,R07638,R08390,R08392,R08517,R08518,R09418,R09423,R09442,R10041,R11733	RC00046,RC00607,RC00660,RC00661,RC00704,RC00723,RC00724,RC00923,RC01076,RC01159,RC01184,RC01222,RC01444,RC01445,RC01710,RC01711,RC01723,RC01725,RC01727,RC01732,RC01733,RC02531	ko00000,ko00001,ko00002,ko00199,ko01000	-	-	-	p450
BPChr14G27894	unknown
BPChr13G00935	unknown
BPChr02G00365	unknown
BPChr09G04845	unknown
BPChr10G04364	unknown
BPChr01G05254	unknown
BPChr08G16711	unknown
BPChr10G04306	unknown
BPChr08G27460	unknown
BPChr11G06986	unknown
BPChr03G09719	unknown
BPChr10G04268	unknown
BPChr14G18093	unknown
BPChr05G00157	unknown
BPChr12G08408	unknown
BPChr03G29027	unknown
BPChr08G16411	unknown
BPChr01G25103	unknown
BPChr07G23300	unknown
BPChr08G17154	unknown
BPChr13G07760	unknown
BPChr04G10462	unknown
BPChr11G17614	unknown
BPChr04G04429	unknown
BPChr05G14681	unknown
