# Supplementary material for: Epigenetic Regulation of Anthocyanin Biosynthesis in Betula pendula ‘Purple Rain’
Source: Int J Mol Sci. 2024 Nov 8;25(22):12030. doi: 10.3390/ijms252212030 (PMC11593655; doi:10.3390/ijms252212030)
Supplement: Supplementary file 1 [file ijms-25-12030-s001.zip › Supplementary Table S5. Specific micro RNAs.xlsx]

## Sheet: Sheet1
miRBase precursor id	miRBase mature sequences	miRBase precursor sequence
BPmiR0078	agacgggcucuuaucucucaug	ugaggauaaagagccucguuuuguagccagggaugaacugccugcagcuucaagggaugccugcaguaaggccaggcuagcuguaauguuaucaaaauuaagacaaaaugaauauuuggcagugagugcaguacuauaucuaucuauaauauaggguuagaauccuuuugugguauacaggcagucucuuuggcuagcgagacgggcucuuaucucucaug
BPmiR0009	ucggaccaggcuucauucccc	ggaauguugucuggcucgaggucauggaggauuuauauauauguauauuuuuucauauaauuggaaacccuaaaugauucucggaccaggcuucauucccc
BPmiR0045	ucggaccaggcuucauucccc	ggaauguugucuggcucgaggccaccaauagacugaaugaugacguucaguuugagagaguuuucucggaccaggcuucauucccc
BPmiR0096	ucggaccaggcuucauucccc	ggaaugcugucugguucgagaccauuucucagaagcaaaaacagagcaucuuucaaaugaucucggaccaggcuucauucccc
BPmiR0067	ucggaccaggcuucauucccc	ggaaugcugucugguucgagaccauuucucagaagcaaaaacagagcaucuuucaaaugaucucggaccaggcuucauucccc
BPmiR0129	ucggaccaggcuucauucccc	ggaauguugucuggcucgaggucaccaacuagaucuuaugauguucaucucaauuuaucagauuuuuauucaaaauuucgaucuuugagauacccauuugagaucauugaucaugaguuaaugacgucggaccaggcuucauucccc
BPmiR0008	ucggaccaggcuucauucccc	ggaaugucggcuggcucgaggcuuuuuggcuuuuggcaugggugguuuucucaugaaaaaaagaacucuuaaggcuucggaccaggcuucauucccc
BPmiR0013	ucggaccaggcuucauucccc	ggaaugucgucugguucgagaucauucaugcaaaguauaagcucaucugaaugauuucggaccaggcuucauucccc
BPmiR0048	ucggaccaggcuucauucccc	ggaauguugucuggcucgaggacacucuauuugauccuuuuuuuuuauuauuguuauuaucgaucccauauauacuaccaauugaggaugauauuugggucauguuucagugucgucggaccaggcuucauucccc
BPmiR0092	ucggaccaggcuucauucccc	ggaaugucgccugguccaaggccgagucaccucaucguuuucuucgaaaucugucagaugaucauaaauugauuguauacgugucagugcccucggaccaggcuucauucccc
BPmiR0026	ugaagcugccagcaugaucuga	ugaagcugccagcaugaucugacguccuuuccucagcacccgauauauauauauauauauauauauauauauauauccuggaaagaauagaucauguugcaguuucacc
BPmiR0165	ugcaacuucaucuuucauaaa	uauggaggaagaaguugcauuccaagcauuuucuauaucuauuguaugcaacuucaucuuucauaaa
BPmiR0062	ugaagcugccagcaugaucuga	ugaagcugccagcaugaucugauaagcaacaauaucaaauuucgauucuuggauccacggccaagggaucgauuagaaauugaaucuccuucgucgaucuucaucagcuuuucauagauacgguuccaucaggucaucuugcagcuucaau
BPmiR0134	ucgauaaaccucugcauccag	ggaggcagcgguucaucgaucucuuccugggaauuuguuguaacacgaaacaugaaucggucgauaaaccucugcauccag
BPmiR0194	ucgauaaaccucugcauccag	ggaggcagcgguucaucgaucucuuccugggaauuuguuguaacacaaaacaugaaucggucgauaaaccucugcauccag
BPmiR0121	uuagaucuucuggaguacgga	cguaccccagaagaucugaugguucauuuguugcagaacaaacgagaauaaacguuauaguuugcaaagcaggggucuauggguacuguccuauaaaaauaguacuaaaaauuaaugauguuaucucacacuugcuuugcaaaacuguaacguuucuucucguuuauucugcaacaaaugaaccauuagaucuucuggaguacgga
BPmiR0027	uuagauucacgcacaaacucg	agcuugugcgugaaucuaacaacaaccauaaccaaacacccccccccccccccccuucugccccucucucucauuggaugcuguuagauucacgcacaaacucg
BPmiR0023	uuagauucacgcacaaacucg	agcuugugcgugaaucuaacaacaugucaacaaccauaaccaaacacccccccccccccccuuucugccccucucccucauuggaugcuguuagauucacgcacaaacucg
BPmiR0154	uugaacgacuugguaggacacc	uguucuauuagucguucaauccuguccaacuugucuuacgucgauaaguaaauuuauuuauuuuuauuuuuuauuaaaauuaagucaguugaacgggguugaacgacuugguaggacacc
BPmiR0117	uguguucucaggucgccccug	gggucgaccuuagaucacaugugggcguucucauguccgucaaauguguucucaggucgccccug
BPmiR0059	uguguucucaggucgccccug	gggucgaccugagaucacaugugggcguucucauguccgucaaauguguucucaggucgccccug
BPmiR0114	auuuaaguccgucugcaaauc	auuuaaguccgucugcaaauccugguaagcuuucauuacucaccaaaacuugauaagaaaacacaggauuugcagacgcacuugaaucg
BPmiR0198	uuccacagcuuucuugaacuu	uuccacagcuuucuugaacuuucuuuugcuucuuaaucucuucgauuaacacaaaauauggaagcucaagaaagcugugggaca
BPmiR0149	uugggcucuugguuucucuug	agagaaacccagagcccaaccucuuuuaucuucaauucccaccucucucuucucauucccugcagaagagagagaggagaggguggauuuagggaugagguggagaaaggagagaggugagaggugggaauggaagacacagguugggcucuugguuucucuug
BPmiR0005	cuuccacagcuuucuugaacu	cuuccacagcuuucuugaacugcaucgacuaugagggcucuugcaugcagagagacuuuuuuuuauguguugcgguucaauaaagcugugggaaga
BPmiR0102	cuuccacagcuuucuugaacu	cuuccacagcuuucuugaacuguauuagggagcuuaauuuauuucuucugaggaaauuaagugaucccaugcaaaagaaaugacacagacaauucaagaaagcuguggaaaau
BPmiR0146	ucggugcaugauuugugaagg	uucauaaaucgugcaccaaagcagcaaccgacgguagauacugaaaucggacaugaucugagcgaaucacuugauguucauagaagauguggaggaaguguuguccagcucuucuaugaauaucaagugaugucuuuugcucuaaaguuuauguucgaucgaagaucuacaucugucggguguauuguuguucggugcaugauuugugaagg
BPmiR0099	accguguuucucuguauaaag	uuauucagagaaaucacgguugcgaagggggugcgaucuucuuucuccaugucaagucucaaccguguuucucuguauaaag
BPmiR0084	accguguuucucuguauaaag	uuauucagagaaaucacgguugcgaagggggugcgaucuucuuucuccaugucaagucucaaccguguuucucuguauaaag
BPmiR0172	cuaaaacucaagaauacaucg	auggaaauucuugagucuucgauggcuuugagaaguuuuggugaaauuuccucuccgcuucuaagcucaucuucaucaaugaagguguugauucccuuuagaugcaaagcgugguauagaugggcaguaaaauuguugcgaguaucuucgccucuaaaacucaagaauacaucg
BPmiR0158	ucucggaccaggcuucauucc	aaugaaguuugauccgaaaucauugucucuccauggauuaauauuagcugcaagagagaacuugcagcucucuuggucugauuguucaaucagcugagagagagagaauucuacuuauuugauaaaccaauuaauuauauguucauggacugaucucggaccaggcuucauucc
BPmiR0089	ucgcgggguagagcagcuugg	ucgcgggguagagcagcuugguagcucgcaaggcucauaaccuugaggucacggguucaaaucccgucuccgcaacauuuuuuugacaaacaauuuagguauacauaaaccuuauacauaucugagaauaacuauuauaaaaucucacuaauaaaacaaucuuauaaaacaauaacaaaagcuagucuaacaaacuccacggacuccuugcucauccucaagccugaagaacgacucuauucugcuaacucugcugaaa
BPmiR0190	auucgcucuccuucccucaug	ugaaggagaucgagaguggauuugagucaaggaugacuugccggccggcaauaugccaucccuccuggguauugcggcuggccggcgggcauccuugacuuacauucgcucuccuucccucaug
BPmiR0196	ggccaagauccucagacgcugaaa	ggccaagauccucagacgcugaaaaacaucuaacacucucacaucugaugaccuuggcccgu
BPmiR0139	ugggacuuggcaugaaagcua	ccuuugaugaagagcuuauaacccacuauuuguuuaggaagguuaggggagcagagccgccuuugaugguauucaugaguaugauuuuuaugguuagaagaucauugauuauuuugauggucagagaagcauuacgauuucacaagguuaaagaaauuauucaaaugcguggcaagaucaggagguugugggacuuggcaugaaagcua
BPmiR0083	uggccucuuuguacuaaucga	uggccucuuuguacuaaucgagauguccgauguuaggacgagauauguccaauugaggccagc
BPmiR0189	cuuacauucgcucuccuucc	aucgagaguggauuugagucaaggaugacuugccggccggcaauaugccaucccuccuggguauugcggcuggccggcgggcauccuugacuuacauucgcucuccuucc
BPmiR0185	aucgagaguggauuugaguca	aucgagaguggauuugagucaaggaugacuugccggccggcaauaugccaucccuccuggguauugcggcuggccggcgggcauccuugacuuacauucgcucuccuucc
BPmiR0181	cgagaguggauuugagucaag	cgagaguggauuugagucaaggaugacuugccggccggcaauaugccaucccuccuggguauugcggcuggccggcgggcauccuugacuuacauucgcucuccuu
BPmiR0077	ucuuuccuaguccacccauucc	agugggcggacaggaaagaauaacugucggcagaaacauuauucuuuccuaguccacccauucc
BPmiR0022	cggcgggcauccuugacuuaca	ugaguuaaggaugacuugccggccgacaauaugccaucccuccuggguauugcggcuggccggcgggcauccuugacuuaca
BPmiR0118	cggcgggcauccuugacuuaca	ugaguuaaggaugacuugccggccgacaauaugccaucccaccugguuauugcggcuggccggcgggcauccuugacuuaca
BPmiR0171	cggcgggcauccuugacuuaca	ugaguuaaggaugacuugccggccgacaauaugccaucccuccugguuauugcggcuggccggcgggcauccuugacuuaca
BPmiR0188	cgggcauccuugacuuacauu	uuugagucaaggaugacuugccggccggcaauaugccaucccuccuggguauugcggcuggccggcgggcauccuugacuuacauu
BPmiR0010	cggcgggcauccuugacuuaca	ugagucaaggaugacuugccggccggcaauaugccaucccuccuggguauugcggcuggccggcgggcauccuugacuuaca
BPmiR0002	cggcgggcauccuugacuuaca	ugagucaaggaugacuugccggccggcaauaugccaucccuccuggguauugcggcuggccggcgggcauccuugacuuaca
BPmiR0183	cggcgggcauccuugacuuaca	ugagucaaggaugacuugccggccggcaauaugccaucccuccuggguauugcggcuggccggcgggcauccuugacuuaca
BPmiR0180	cggcgggcauccuugacuuaca	ugagucaaggaugacuugccggccggcaauaugccaucccuccuggguauugcggcuggccggcgggcauccuugacuuaca
BPmiR0006	cggcgggcauccuugacuuaca	ugagucaaggaugacuugccggccggcaauaugccaucccuccuggguauugcggcuggccggcgggcauccuugacuuaca
BPmiR0173	cggcgggcauccuugacuuaca	ugagucaaggaugacuugccggccggcaauaugccaucccuccuggguauugcggcuggccggcgggcauccuugacuuaca
BPmiR0179	cggcgggcauccuugacuuaca	ugagucaaggaugacuugccggccggcaauaugccaucccuccugguuauugcggcuggccggcgggcauccuugacuuaca
BPmiR0021	augcacugccucuucccuggc	cagggaacgggcagagcauggauggagcuaucgacaguauaggaaccugucguggcucuacucaugcacugccucuucccuggc
BPmiR0017	cggcgggcauccuugacuuaca	ugagucaaggaugacuugccggcgggcaauaugccaucccuccuggguauugcggcuggccggcgggcauccuugacuuaca
BPmiR0176	cggcgggcauccuugacuuaca	ugagucaaggaugacuuguuggccgccaauaugccaucccuccuggguauuguggcuggccggcgggcauccuugacuuaca
BPmiR0162	cggcgggcauccuugacuuaca	ugagucaaggaugacuugccggcgccaaucaugccaucccuccuggguauugguggcuggccggcgggcauccuugacuuaca
BPmiR0088	auuuuaauugauggugacgug	cucccauuguguuaauuuuuuuuuuuuuuuuuuuuuuuaaaaaaaaguuuaggguuuuuuaaauuuuauuauuuuauuauuauuuuuuguugcugaggcguucaaacuugguacacuaaacaugugucgcauuuuaauugauggugacgug
BPmiR0038	ugcucacuucucuuucugucag	gacagaagagagugagcacacagaggccauaugguauaaagucuauacuaaugcuuuugcgugcucacuucucuuucugucag
BPmiR0137	ugcucacuucucuuucugucag	gacagaagagagugagcacacgcugcaggcaauuguaugagagcauaccuuugcgagugcgugcucacuucucuuucugucag
BPmiR0119	ugacugcauuaggcucuaugc	aaagagacuuauugccucaucaauucuucuacucuuacaaaauccauggaucaauauguuauagguaacaacagaaggcaaacaacccuuucgaaccauccuauuaaauauuuugacagcuucauccauucuauuuugcaaacaauaaccaucaaucaaagaauuauaagugacugcauuaggcucuaugc
BPmiR0130	uggacugaagggagcuccuuc	aggagcuuccuucagcccacucauggauggggaguaugggguuguugaaguaacugccgacucauucauccaagcacucaguagaaaaaaaaaaagggaagauuuguguuuugcuacugugauugcgugaaugaugcgggagauauuuugaauccuuccuucucuuugcuuggacugaagggagcuccuuc
BPmiR0143	ugaugauguggagcagaagca	cuucuccuccgcaucaucaagcauuucugaauuguuaagaaaugguucagaaaugcuugaugauguggagcagaagca
BPmiR0123	ugcgcgaguugcggcggaccg	ugcgcgaguugcggcggaccggggcaaggaucgccgguccgccacaacucgcacaug
BPmiR0046	ugcgcgaguugcggcggaccg	ugcgcgaguugcggcggaccggggcaaggaucgccugguccgccacaacucgggcaug
BPmiR0150	ucucuuuucuucugucaacaga	uguugacagaagauagagagcacaauugagcauacacaagauggcuuguguaugaucccguuuugugcucucuuuucuucugucaacaga
BPmiR0042	ugcgcgaguugcggcggaccg	ugcgcgaguugcggcggaccgggggaaggaucgccugguccgccacaacucgcgcaca
BPmiR0039	ugcgcgaguugcggcggaccg	ugcgcgaguugcggcggaccgggggaaggaucgccugguccgccacaacucgcgcaca
BPmiR0012	cucguugcgggguagaaacg	cucguugcgggguagaaacguuuuucucccccgcaacgagag
BPmiR0090	ccggucuuuccuggcucuauu	uagagccaagaaugaccugcccacauuugcuggccggaaagcaauaugcuuuggauuggcuccucgguccggucuuuccuggcucuauu
BPmiR0175	aaggaugacuugccggcuggca	aaggaugacuugccggcuggcaauaugccaucgcuccaggguauugcggcuggccggcgggcauccuuga
BPmiR0164	agagagaguggaguagagcc	agagagaguggaguagagccaagaaugaccugcccacauuugcuggccggaaagccauaugcuuuggauuggcuccucgguccggucguuccuggcucuauuuucgcucucucuac
BPmiR0166	agagaguggaguagagccaag	agagaguggaguagagccaagaaugaccugcccacauuugcuggccggaaagccauaugcuuuggauuggcuccucgguccggucguuccuggcucuauuuucgcucucucu
BPmiR0136	agccgaauuuuuguacgucaa	agccgaauuuuuguacgucaaugcuguucuauuucuuuaugaaaauagcaaugacguguaaaaauucgguucc
BPmiR0167	agaguggaguagagccaagaa	agaguggaguagagccaagaaugaccugcccacauuugcuggccggaaagccauaugcuuuggauuggcuccucgguccggucguuccuggcucuauuuucgcucucu
BPmiR0031	gaguggaguugagccaagaaug	gaguggaguugagccaagaaugacuugccgaaauuugcugugaagcaauaugcuuuggauuggcuccucgguccagucuuucuuggcucuauuucgcucuc
BPmiR0066	uuauucagagaaaucacgguug	uuauucagagaaaucacgguugcgaagggaaugcuauucuuccccauguuaggucucaaccguguuucucuguauaagg
BPmiR0095	uuauucagagaaaucacgguug	uuauucagagaaaucacgguugcgaagggaaugcuauucuuccccauguuaggucucaaccguguuucucuguauaagg
BPmiR0168	aguagagccaagaaugaccu	aguagagccaagaaugaccugcccacauuugcuggccggaaagccauaugcuuuggauuggcuccucgguccggucguuccuggcucuauuuuc
BPmiR0169	guagagccaagaaugaccugc	guagagccaagaaugaccugcccacauuugcuggccggaaagccauaugcuuuggauuggcuccucgguccggucguuccuggcucuauuuu
BPmiR0177	ugagucaaggaugaguugccgg	ugagucaaggaugaguugccggccuuuaauaugccaucccuccuggguauugcggcuggccggcaggcauccuugacuuaca
BPmiR0170	uagagccaagaaugaccugc	uagagccaagaaugaccugcccacauuugcuggccggaaagccauaugcuuuggauuggcuccucgguccggucguuccuggcucuauu
BPmiR0128	uucccaaaccugccaauuccug	ggaaugggcuauuugggacgaacgaaaguucaagucaaauucuuagauuuacaacaauuguucuucccaaaccugccaauuccug
BPmiR0147	uauuuggcacugauagaaag	uauuuggcacugauagaaagagauuggauggcucaaguucaacaagugagggcaguauggcuuucuuacucuuaccgauaucccuaucucucugucuuuccugccauggg
BPmiR0033	uugaggaagaaaagagugaua	uugaggaagaaaagagugauaauauaucagauaugauaaagaccgugaauaacuuuuuaugugagaagauuggaaacccuguacuuugauuauuacuaccuggaacagugaauguugcagugaacauaaugguaauaaugagaguuccuaccucuguacaagaaguuguuccuucauccauuucucuccuuccuu
BPmiR0034	uugaggaagaaaagagugaua	uugaggaagaaaagagugauaauauaucagauaugauaaagaccgugaauaacuuuuuaugugagaagauuggaaacccuguauuuugauuguuacuacuuggaacagugaauguugcagugaacauaaugguaauaaugagaguuccuaccuuuguacaagaaguuguuacuucauccauuucucuccuucauucaccauguccuuguguuuauggguaaaaaguuuucuagcugucaucucuguaucauuucgaauuuuguuaauc
BPmiR0142	uucuagguagaaaggaaugaa	uucuagguagaaaggaaugaaucaggaaacgaugcaaggauaguuaugugaaauuuaauuauuuguauuugagagaauuucuguuaauuuuuggaagaaauuguguuguaugaacgugcuuguuaaaacgcgugaguggcauuugaagucucaugcguucuuuuuuuuuuuuuuuuugucgcacauccacugcuuguuaaaaugcaugcaucauagaguuauuuagaagaaaccaauucccgauucauugcuuucuaucaagaaaa
BPmiR0113	uugugauaagcucugaugaag	uuguuagaacuuaucacagccaccuccucacaaucaccucccccgaggaggugauugugauaagcucugaugaag
BPmiR0178	ucgcuuggugcaggucgggaa	ucgcuuggugcaggucgggaacugcuucgcuuuugcccuuagaacacacauacauguuugagaguacuguuaaagucuuuagccagcuggcgcguugcgguuggcuggcuggcuguggucguguggggaauauagggcgaauuggaucccgccuugcaucaacugaau
BPmiR0124	uuggacugaagggagcuccc	gagcucucuucaguccauucaugggugucuguaggauuuaauuagcugccgacucauucauccaaauacuguguuauacaggagaaagaauacucaguaaaugagugaaugaugcgggagacagauugaaucuuaaguuuccuguacuuggacugaagggagcuccc
BPmiR0140	uuggacugaagggagcuccc	gagcuccuuuuaguccaauagagagggcugaggagcggcuagagcugccaucucaugcauucggcuacccucaauguuuuuauacgcaaaaacaaaaacagaaaaacguugaguuuggccagcugcauggugugggagcaacuccuuccgccugcuucgcccgcccauuggacugaagggagcuccc
BPmiR0187	cggcgggcauccuugacuuac	gagucaaggaugacuugccggccggcaauaugccaucccuccuggguauugcggcuggccggcgggcauccuugacuuac
BPmiR0132	uuuggaggaggacaaaugcac	uuuggaggaggacaaaugcacucuucaagaaauaaguugcaaaaaguaacccaauuucuguacuagaaugcaucuguucuccuucaaauu
BPmiR0094	uuuggaggaggacaaaugcac	uuuggaggaggacaaaugcacucuucaagaaauaaguugcaaaaaguaacccaauuucuguacuagaaugcaucuguucuccuucaaauu
BPmiR0200	ugacagaagagagugagcac	ugacagaagagagugagcacacauggucuuuuuucuugcauggacuguccacgccugaagcucugcgugcuugcucucuaucugucacg
BPmiR0159	ugacagaagagagugagcac	ugacagaagagagugagcacacaugguauuucuugcaugccguguuucaugcuugaaucucugcgugcuuacucucuaucugucauc
BPmiR0157	ugacagaagagagugagcac	ugacagaagagagugagcacacaugguauuucuugcaugccguguuucugcuugaaucucugcgugcuuacucucuaucugucguc
BPmiR0064	aaaaagacaagaauucacgug	cgugaauucuugucuuuuuguggauuugccccguauucuuuuuuuuuucuuuuuuuuuuuuuucuaaauagcauaauuugaccuucuuccccguuucccguugugauucaaaaaaaaaaaaaaaaaaaaagaauacugggcaaauccacaaaaagacaagaauucacgug
BPmiR0086	aaaaagacaagaauucacgug	cgugaauucuugucuuuuuguggauuugcccaguauucuuuuuuuuuuuuuuuuuuuuugaaucacaacgggaaacggggaagaaggucaaauuaugcuauuuagaaaaaaaaaaaaaagaaaaaaaaaagaauacggggcaaauccacaaaaagacaagaauucacgug
BPmiR0047	ucaaaaacuucuuuugccucu	ucaaaaacuucuuuugccucuacaaacauccccucuuugcgaaguacaccuacaaauauauugauaaaggcaagagaaguuuuugauc
BPmiR0192	uuggguggaacauuugauaaaa	uuggguggaacauuugauaaaaacuauucuauacgaauaucuguuaccauauccuugcucguuaaguuuuguucaacuguuccauccaug
BPmiR0103	auuuucuauaguaacuccaug	auuuucuauaguaacuccaugguggaguuugucaaauccuaaccauuauuucuuauuaaaugguucagauuuuacuaggaagcaugcaauuaaggaaaacuugagaaccacuuuaaagugauagauacugaggugacaaaaucugaaccauuuuacuaaaaguaaugguuaggauuugaagaauuucaccguggaguuaucuuagaaaaucc
BPmiR0004	uucccaaaaccgcccauuccu	gaaugggcuauuuugggaagaacaaaagucuuagauuuacauaguucuucccaaaaccgcccauuccu
BPmiR0106	uuuccgaucgaacugggguuu	uccccaucgagcugggguuuuuccauuugaacucggcauuuuuccguuggaucggguauuaaaagcaagaaaagugaaucaaagacaaaaaguuucuagaaaguaguuagaguguugucgcuuuuuguucaaaaaugggauuuuuccgaucgaacugggguuu
BPmiR0040	ugcauuugcaccugcaccuau	ugcauuugcaccugcaccuauccagucuaacaguguuuucuaagccucacgugccgugagcugcagcaugcacuacccucguuggacuuaggugcagguuuaggugcaga
BPmiR0037	ugcauuugcaccugcaccuau	ugcauuugcaccugcaccuauccagucuaacaguguuuucuaagccucacgugccgugagcugcagcaugcacuacccucguuggacuuaggugcagguuuaggugcaga
BPmiR0101	cgugacuaccaauucaauguu	cauugaauugguagucacgguugaaaacgaguagcacccugaguuaauaauuaacucagggugcuacucguuuucaaccgugacuaccaauucaauguu
BPmiR0105	cgugacuaccaauucaauguu	cauugaauugguagucacgguugaaaacgaguagcacccugaguuaauuauuaacucagggugcuacucguuuucaaccgugacuaccaauucaauguu
BPmiR0020	uguugacagaagauagagagc	uguugacagaagauagagagcacagaugaugaaaugcauggaacugcugcaucucacuccuuugugcucucuagcuccugucaucacc
BPmiR0019	uucccaaaaccgcccauuccu	gaaugggcuauuugggaagaacgaaagugaaauaaaauucuuagauuuacaaccuuauucuucccaaaaccgcccauuccu
BPmiR0097	uucccgagaccucccauuccaa	gguaugggagguucggaaagaaugauucuuuuuuuuuuuuuucaaaaggaauuucuucccgagaccucccauuccaa
BPmiR0199	uucccgagaccucccauuccaa	gguaugggagguucggaaagaaugauucuuuuuuuuuuuuuucaaaaggaauuucuucccgagaccucccauuccaa
BPmiR0024	uauuggccugguucacucaga	uauuggccugguucacucagaaaggaaauauauuucuucuuuugauugagccgugccaauauc
BPmiR0186	uggccggcgggcauccuugac	caaggaugacuugccggccggcaauaugccaucccuccuggguauugcggcuggccggcgggcauccuugac
BPmiR0085	ugaagcugccagcaugaucuua	ugaagcugccagcaugaucuuaaccucccuccuuugcugaggaaagaucagaucaugcggcaguuucacc
BPmiR0161	uguagggcuucucuccucugg	uguagggcuucucuccucuggcaggcaaucuaaauuaucuaacuuuuuucucucuugacccgccaaaggagaguugcccuucaac
BPmiR0133	uguagggcuucucuccucugg	uguagggcuucucuccucuggcaggcaaucuaaauuaucuaacuuuuuucucucuugacccgccaaaggagaguugcccuucaac
BPmiR0100	ugugcagacucgcuacuugug	ugugcagacucgcuacuugugacagcuucugaguaacuagaaggcuccuggacgccaguauccucugccacaguuagugcauaagcuaccaaaucugcauagccauaucucugagguggccuaaucugccuccucugucuaccagcugcaauacuggucucuugcucuucuuguugaucaucaucaucagaacuagaaccauaaccaucuguaacaggcugauuuugagugcuaucuugcacccu
BPmiR0018	ugugcagacucgcuacuugug	ugugcagacucgcuacuugugacagcuucugaguaacuagaaggcuccuggacgccaguauccucugccacaguuagugcauaagcuaccaaaucugcauagccauaucucugagguggccuaaucugccuccucugucuaccagcugcaauacuggucucuugcucuucuuguugaucaucaucaucagaacuagaaccauaaccaucuguaacaggcugauuuugagugcuaucuugcacccu
BPmiR0060	ugugcagacucgcuacuugug	ugugcagacucgcuacuugugacagcuucugaguaacuagaaggcuccuggacgccaguauccucugccacaguuagugcauaagcuaccaaaucugcauagccauaucucugagguggccuaaucugccuccucugucuaccagcugcaauacuggucucuugcucuucuuguugaucaucaucaucagaacuagaaccauaaccaucuguaacaggcugauuuugagugcuaucuugcacccu
BPmiR0184	ugugcagacucgcuacuugug	ugugcagacucgcuacuugugacagcuucugaguaacuagaaggcuccuggacgccaguauccucugccacaguuagugcauaagcuaccaaaucugcauagccauaucucugagguggccuaaucugccuccucugucuaccagcugcaauacuggucucuugcucuucuuguugaucaucaucaucagaacuagaaccauaaccaucuguaacaggcugauuuugagugcuaucuugcacccu
BPmiR0011	ugugcagacucgcuacuugug	ugugcagacucgcuacuugugacagcuucugaguaacuagaaggcuccuggacgccaguauccucugccacaguuagugcauaagcuaccaaaucugcauagccauaucucugagguggccuaaucugccuccucugucuaccagcugcaauacuggucucuugcucuucuuguugaucaucaucaucagaacuagaaccauaaccaucuguaacaggcugauuuugagugcuaucuugcacccu
BPmiR0076	ugugcagacucgcuacuugug	ugugcagacucgcuacuugugacagcuucugaguaacuagaaggcuccuggacgccaguauccucugccacaguuagugcauaagcuaccaaaucugcauagccauaucucugagguggccuaaucugccuccucugucuaccagcugcaauacuggucucuugcucuucuuguugaucaucaucaucagaacuagaaccauaaccaucuguaacaggcugauuuugagugcuaucuugcacccu
BPmiR0091	ugugcagacucgcuacuugug	ugugcagacucgcuacuugugacagcuucugaguaacuagaaggcuccuggacgccaguauccucugccacaguuagugcauaagcuaccaaaucugcauagccauaucucugagguggccuaaucugccuccucugucuaccagcugcaauacuggucucuugcucuucuuguugaucaucaucaucagaacuagaaccauaaccaucuguaacaggcugauuuugagugcuaucuugcacccu
BPmiR0104	ugugcagacucgcuacuugug	ugugcagacucgcuacuugugacagcuucugaguaacuagaaggcuccuggacgccaguauccucugccacaguuagugcauaagcuaccaaaucugcauagccauaucucugagguggccuaaucugccuccucugucuaccagcugcaauacuggucucuugcucuucuuguugaucaucaucaucagaacuagaaccauaaccaucuguaacaggcugauuuugagugcuaucuugcacccu
BPmiR0093	ugugcagacucgcuacuugug	ugugcagacucgcuacuugugacagcuucugaguaacuagaaggcuccuggacgccaguauccucugccacaguuagugcauaagcuaccaaaucugcauagccauaucucugagguggccuaaucugccuccucugucuaccagcugcaauacuggucucuugcucuucuuguugaucaucaucaucagaacuagaaccauaaccaucuguaacaggcugauuuugagugcuaucuugcacccu
BPmiR0153	ugugcagacucgcuacuugug	ugugcagacucgcuacuugugacagcuucugaguaacuagaaggcuccuggacgccaguauccucugccacaguuagugcauaagcuaccaaaucugcauagccauaucucugagguggccuaaucugccuccucugucuaccagcugcaauacuggucucuugcucuucuuguugaucaucaucaucagaacuagaaccauaaccaucuguaacaggcugauuuugagugcuaucuugcacccu
BPmiR0109	ugugcagacucgcuacuugug	ugugcagacucgcuacuugugacagcuucugaguaacuagaaggcuccuggacgccaguauccucugccacaguuagugcauaagcuaccaaaucugcauagccauaucucugagguggccuaaucugccuccucugucuaccagcugcaauacuggucucuugcucuucuuguugaucaucaucaucagaacuagaaccauaaccaucuguaacaggcugauuuugagugcuaucuugcacccu
BPmiR0160	ugugcagacucgcuacuugug	ugugcagacucgcuacuugugacagcuucugaguaacuagaaggcuccuggacgccaguauccucugccacaguuagugcauaagcuaccaaaucugcauagccauaucucugagguggccuaaucugccuccucugucuaccagcugcaauacuggucucuugcucuucuuguugaucaucaucaucagaacuagaaccauaaccaucuguaacaggcugauuuugagugcuaucuugcacccu
BPmiR0138	ugugcagacucgcuacuugug	ugugcagacucgcuacuugugacagcuucugaguaacuagaaggcuccuggacgccaguauccucugccacaguuagugcauaagcuaccaaaucugcauagccauaucucugagguggccuaaucugccuccucugucuaccagcugcaauacuggucucuugcucuucuuguugaucaucaucaucagaacuagaaccauaaccaucuguaacaggcugauuuugagugcuaucuugcacccu
BPmiR0001	ugugcagacucgcuacuugug	ugugcagacucgcuacuugugacagcuucugaguaacuagaaggcuccuggacgccaguauccucugccacaguuagugcauaagcuaccaaaucugcauagccauaucucugagguggccuaaucugccuccucugucuaccagcugcaauacuggucucuugcucuucuuguugaucaucaucaucagaacuagaaccauaaccaucuguaacaggcugauuuugagugcuaucuugcacccu
BPmiR0126	agguauuaacguggcucaauu	agguauuaacguggcucaauuugaagacaugguuaaaagagaaauuagccauuugauuuugauugagccgcgucaauaucucc
BPmiR0108	cugaagauccucuugugaaag	cugaagauccucuugugaaagaauaaacgugaagauugcuuuuagugaaaaagauaucuggaguucuucccuaauccuuccaucucuaccuucuacuuuuucacacaaggauuuugagug
BPmiR0191	agacgugaugaucucuaacca	agacgugaugaucucuaaccaucauuacugcaguuuugugaugaauucaaacaugcacuaccaucugaucucuguugcaaaauugcaugcuuguaauuaaguauuuguuaguuuuuuauuauguacuuu
BPmiR0152	uggacaagcucccacauggg	caggugggaguuuggccggccccuaccugcuugggcugucugagcaccagcuugaguagugggaccuggacaagcucccacauggg
BPmiR0182	aaggaugacuugccggccggca	aaggaugacuugccggccggcaauaugccaucccuccuggguauugcggcuggccggcgggcauccuuga
BPmiR0174	aaggaugacuugccggccggca	aaggaugacuugccggccggcaaauaugucaucccuccuagguauggcggccagccggcgggcauccuuga
BPmiR0163	aaggaugacuugccggccggca	aaggaugacuugccggccggcaaauaugucaucccuccuagguauggcggccagccggcgggcauccuuga
BPmiR0110	uugugugcucacuauaccuuu	uugugugcucacuauaccuuuuuuauauauuacucucaaaugggcauuuacacccacacuuuggccauaaauuuccagaaccaucugaacagugccuguuaagugacugaaugagcuaccucugcuuugcacaucauuacaguuguaagaacauaucaaagcuauagaauuauagcggcugguuucaaucugugcuuucuucagcuguaauuggaucuuuacuagauaauauauaagaaaagguauagugaucacacaaac
BPmiR0193	ugggccuuuauagaucgaaucc	ugggccuuuauagaucgaauccugauaacaguaauuuaucgugugacaggauuugaucuauaaggccuaag
BPmiR0051	ugggccuuuauagaucgaaucc	ugggccuuuauagaucgaauccugauaacaauaauuuguugugugacaggauuugaucuauaaggccuaag
BPmiR0061	ugggccuuuauagaucgaaucc	ugggccuuuauagaucgaauccugauaacaguaauuuaucgugugacaggauuugaucuauaaggccuaag
BPmiR0050	agauguugguacgguucaauc	agauguugguacgguucaaucugaaagcagcacucucaggcuagaacucuguuuuuugauugagccgugccaauaucaca
BPmiR0036	ugccuggcucccuguaugcca	ugccuggcucccuguaugccauuugcagagcccaccggagcaucgauggccuccguggauggcguaugaggagccaagcaua
BPmiR0151	uguugacagaagauagagagc	acucuucuccugaucaaggguuggcuuucauucaugauccaugaugcugauauauauuuuuguugacagaagauagagagc
BPmiR0044	uuuuaacggucuagauuuaau	uuuuaacggucuagauuuaauuuuacucuuucucauaaaaauuuugaaauuaaaucuagaccauuaaaaaa
BPmiR0016	uccucggacgaucuaucaaag	uagauagaucguaugaggcggagagcagcuagaaaugagcuccuccucggacgaucuaucaaag
BPmiR0015	uccucggacgaucuaucaaag	uagauagaucguaugaggcggagagcagcuagaaaugagcuccuccucggacgaucuaucaaag
BPmiR0116	uccucggacgaucuaucaaag	uagauagaucguaugaggcggagagcagcuagaaaugagcuccuccucggacgaucuaucaaag
BPmiR0115	uccucggacgaucuaucaaag	uagauagaucguaugaggcggagagcagcuagaaaugagcuccuccucggacgaucuaucaaag
BPmiR0145	ccgguccuugaaaauaagaag	ccgguccuugaaaauaagaaggcaaauuugucaaaaauaaaauaaaaaaaaaguaaaaaagacaaauuuaccuuccuauuuuuagggacuagcu
BPmiR0144	ccgguccuugaaaauaagaag	ccgguccuugaaaauaagaaggcaaauuugucaaaaaaaaaaaaaaguaaaaaaagacaaauuuaccuuccuauuuucgaggaccggcu
BPmiR0125	ccaucuuuuuaucaucucaaa	ccaucuuuuuaucaucucaaaauuaacguaacuuuuaaaaucauauuuagaucaaaauuuauuaauaauucauuccaaauuuaaugauaauuuuaaaaguuacauuaauuuuaagauaauaaaaaauaggac
BPmiR0029	ccaucuuuuuaucaucucaaa	ccaucuuuuuaucaucucaaaguuaauaugacuuuuaaaauuaccuuugaauuuagaaugaucacuaauaaauuuugauccaauagugauuuuaaauacacaucaacuuugagagaauaaaaaaaugguc
BPmiR0028	ccaucuuuuuaucaucucaaa	ccaucuuuuuaucaucucaaaguugauuuuguuuuuaaaaucaucauuuuaagccacauuaacuuugacauuauaaaaagaugauu
BPmiR0043	uuccaucucuugcacacugg	uuccaucucuugcacacuggaccaguagcugaugaucagccacugguuggugugcaugggauggaaua
BPmiR0135	uuuuaacggucuagauuuaau	uuuuaacggucuagauuuaauuauuuuauauuuuuucucguaaaaaaacuuggagaugugaaaaacccuacccccccccccccccccucuuucucucuagggccgcaaaggaaaacgcuugaggaggcggcuccuccuccccucucuucacuaucuuccucccucuuuugaugcugccuucggguucuuuuugacuagaucuuuuuuuagcucaaucuaccucuuaugagacuuuauucaucgccuuaggcaauuuauaucuuauccuuugaaaaa
BPmiR0032	ugaagcugccagcaugaucua	ugaagcugccagcaugaucuagcuuugguuagagauaucgauacuacuaacccuuacuaggucaugcucugacagccucacu
BPmiR0156	uggagaagcagggcacgugca	uggagaagcagggcacgugcauuacuaaccgauagcauauacacauuucuugcugaaguuaauuaauuaauaugagaguuaauuaauuaauaggugcggugaguuaguucuucaugugcccgucuuccccauc
BPmiR0007	uaaaugaucuguuucugucac	uaaaugaucuguuucugucacucccucuaugacccuguccuuuguccuucaugguccugaaaaaagcaauaguaagaguaaaaaauugcuugacaauucaacucaagggucauagaggaggugauauaaacagauccuuuacc
BPmiR0082	uuccacggcuuucuugaacuu	uuccacggcuuucuugaacuugguacuuuuaggucuugcugcuuucguacguccuauccauuaaaauaaguacuaagcuuaagaaagccgugggaaa
BPmiR0098	uggcuauaagagaaugauuau	uggcuauaagagaaugauuauucuuucaauugaggaaauaaucauuucucuuuaauuuaagaauaaugguuauucccucaauugaaugaauaaucauucacucaugacuauc
BPmiR0141	uggcuauaagagaaugauuau	uggcuauaagagaaugauuauuucuuccauuaagggaauaggcauuccucuuagauuaagaggaauggcuauuacuucaauugaagaaauagucauccccucaugaccauu
BPmiR0071	cugaagcguuugggggaaccc	guuccccgaaacacuucauuggggaaucuguuuaaacaaaaagaucguccuuccuacugaagcguuugggggaaccc
BPmiR0069	cugaagcguuugggggaaccc	guuccccgaaacacuucacuggggaaucuguuuaaacuaaaagaucguccucccuacugaagcguuugggggaaccc
BPmiR0025	uggagaagcagggcacgugca	uggagaagcagggcacgugcaagcuuuugcugagcuucaaauacuuaagugagguacuuaauuugcacgugcuccccuucuccaac
BPmiR0030	uggagaagcagggcacgugca	uggagaagcagggcacgugcaaugcucuuggcucucaaaugccagugaacccuuugcacgugcuccccuucuccaac
BPmiR0112	ugcauuugcaccugcaccucc	ugcauuugcaccugcaccuccaggcuccacuucccccccucucucucucucucucucucucucucucuuuuugcuuauauuauaacuuggaaaaccaaaccaaacaugcuucagauuaagcaugagaaaaagcucucuguauggggagaugaaccagcaacaggugcaggugcaggugcagg
BPmiR0122	gugccauccuccugugacaac	ugucgcaggagagaugguguuagcugugggccgggacguauggcaacccucggcaagugccauccuccugugacaac
BPmiR0107	uuggcauucuguccaccucc	uuggcauucuguccaccuccaucaaaugggcucuguaaaagcuuuuggaggcggccagcaugucaaau
BPmiR0087	uuggcauucuguccaccucc	uuggcauucuguccaccuccaucaagugugaguauaagcuuuuggaggcggccagcaugucaaau
BPmiR0065	ugagccggaaccaauaucacuc	guguuauugguucggcucaucuucuaaugucaucaaaagcucuaugaugagccggaaccaauaucacuc
BPmiR0120	cgcuaucuauccugaguuuca	aagcucaggagggauagcgccauguaggcaugauuuuaucaaacgucucaucaguggcgcuaucuauccugaguuuca
BPmiR0155	cgcuaucuauccugaguuuca	aagcucaggagggauagcgccauggauguacggccuugaguacuauuaauuguugauggguuuuauucuucuuuagcgcuaucuauccugaguuuca
BPmiR0079	cugaaguguuugguggaacuc	guucuacugaacacuucauuagggcuuuuguuggagccguuauaaaagaagccaaaugguccuauccuacugaaguguuugguggaacuc
BPmiR0073	cugaaguguuugggggaacuc	guucccucgaccacuucuaugaaacauugaaacuguaaauaacccucaaugaagugagggcaauucuacuccacugaaguguuugggggaacuc
BPmiR0072	cugaaguguuugggggaacuc	guucccucgaccacuucuaugaaacgguaaauaacccucaauugagugagggcaguuuuacuccacugaaguguuugggggaacuc
BPmiR0075	cugaaguguuugggggaacuc	guucccuugaccacuucuaugaaauggugaauaacccucaauuaagugagggcaauuuuauaccacugaaguguuugggggaacuc
BPmiR0070	cugaaguguuugggggaacuc	guucccuugaacacuucacuagcaaauggccagugcuauccuacugaaguguuugggggaacuc
BPmiR0074	cugaaguguuugggggaacuc	guucccuugaacacuucauuaggaaaugacuaaugcuauccuacugaaguguuugggggaacuc
BPmiR0041	cugaaguguuugggggaacuc	guuccccugaacgcuucacuggggacuuucuucaaacaagagggacgucauuccuacugaaguguuugggggaacuc
BPmiR0003	ugauugagccgugccaauauc	uguuggaacggcucaaucaaauaaaaucucccaaggguuuuggguccuuuaaucugauugagccgugccaauauc
BPmiR0049	ugccuggcucccugaaugcca	ugccuggcucccugaaugccaucuaagaagcuugccaaagaguguuggcuaccguccuacuuggcaugcggggagucaugcagg
BPmiR0063	ugagccgaaccaauaucacuc	guguuauugguucggcucuucuuuuaaugucaucaaaagcuaucucuaagaugagccgaaccaauaucacuc
BPmiR0068	uuguguucucaggucaccccu	uuguguucucaggucaccccuuuggggcucccuguuuacaugccaugagaugagaggagagaacucaagaaagccaccaucccagaugcccacuaaaaacauucccacuuaucauauaacaugguacaccccauuaggcgugacaccugagaacacaaug
BPmiR0052	ugccaaaggagcuuugcccgg	gggcaauacucccuuggcagucggccauucaccugcacaugauaauuaauuucucaagguggagauagcuuacugccaaaggagcuuugcccgg
BPmiR0055	ugccaaaggagcuuugcccgg	gggcaauuacucccuuggcagucggccauucaccugcacaugauauuuaauuucucaagguggagauagcuuacugccaaaggagcuuugcccgg
BPmiR0057	ugccaaaggagcuuugcccgg	gggcaauuacucccuuggcagucguccauucaccugcacaugauaauuaauuaauuucucaagguggagauagcuuacugccaaaggagcuuugcccgg
BPmiR0035	agguguuggcgugguucaauc	agguguuggcgugguucaaucuuuccauagcgucaaucaaugacuuuacucucuggucugauugagccgcgccaauaucgcg
BPmiR0195	uuagcgcugcacucaaucaug	ucauugagugcagcguugaugaaaauugaguaccuaucaauccuauugucguuuaugggacaguuucauuagcgcugcacucaaucaug
BPmiR0148	uguuguuuuaccuauuccacc	uguuguuuuaccuauuccacccaucccguaaaugccuacaaugcgaacaucacuuguuccaagauauaacaaaucuuuaaccugaucaacacgauaauuuauuccuauugggugucuggcaacauucaagccaauggguuucacuucacacgaaacuugugcaacaaucuucucaaugaagcuugauucauaccugaucauuauaugaaaaggaaaacaaaauacu
BPmiR0081	cagccaaggaugauuugccga	cagccaaggaugauuugccgaucgauauauaugcuuuauuuauuucuuauaugauuuucagaugcuauuaaagauauauauauauauauguauauaugcgcgaucggcaaguuaucuuuggcuaca
BPmiR0197	cgauguuggugagguucaauc	cgauguuggugagguucaaucugaugacggauuuuacgugaggaaaagucguaaaagaucucggauugagccgcgccaauaucacu
BPmiR0056	cgccaaaggagaauugcccua	gggugauucuccuuuggcagaaauauuguugcacguuugcaagacuccugauuuccgccaaaggagaauugcccua
BPmiR0053	cgccaaaggagaauugcccua	gggugauucuccuuuggcagaaauauuguugcccguuugcaggacuccugauuuccgccaaaggagaauugcccua
BPmiR0058	cgccaaaggagaauugcccua	gggugauucuccuuuggcagaaauauuguugcgcguuugcaagacuccugauuuccgccaaaggagaauugcccua
BPmiR0054	cgccaaaggagaauugcccua	gggugauucuccuuuggcagaaauauuguugcgcguuugcaagacuccugauuuccgccaaaggagaauugcccua
BPmiR0131	gggaaucuugaugaugcugca	cagcaucaucaagauucacaaacuuuaaguggccuucuugaguguucuccuagcuuacuugaaagguuucuuuuauaugggaaucuugaugaugcugca
BPmiR0080	guucccuugaccacuucuaug	guucccuugaccacuucuaugaaacaguaaauaacccucaauuaagugagggcaauucuacuccacugaaguguuugggggaacuu
BPmiR0111	uggugccacgcugggugcguc	cgcacucuaacguggcaccaucaaaacuuacgggaagggccgaaggggugauggugccacgcugggugcguc
BPmiR0014	gggaaucuugaugaugcugca	gagcaucaucaagauucacaagcuuuugagggcuuugugggggccccuugcuccaauuuaaauguccuaugaucugggaaucuugaugaugcugca
BPmiR0127	cagccaaggaugacuugccgg	cagccaaggaugacuugccggcaacucuuuacauaucauuauauaaucauugcagcugucacuaacauauacauuaauuuaucuaucugcuucaugauugaauuugauccguugaucggcaagucgucucuggcuaug
