# Supplementary material for: Epigenetic Regulation of Anthocyanin Biosynthesis in Betula pendula ‘Purple Rain’
Source: Int J Mol Sci. 2024 Nov 8;25(22):12030. doi: 10.3390/ijms252212030 (PMC11593655; doi:10.3390/ijms252212030)
Supplement: Supplementary file 1 [file ijms-25-12030-s001.zip › Supplementary Table S6. Annotation of DEGs carrying DMR.xlsx]

## Sheet: DMR
#query	seed_ortholog	evalue	score	eggNOG_OGs	max_annot_lvl	COG_category	Description	Preferred_name	GOs	EC	KEGG_ko	KEGG_Pathway	KEGG_Module	KEGG_Reaction	KEGG_rclass	BRITE	KEGG_TC	CAZy	BiGG_Reaction	PFAMs
BPChr01G00046	29760.VIT_11s0052g01730.t01	0	1077	COG0021@1|root,KOG0523@2759|Eukaryota,37T9F@33090|Viridiplantae,3GF6S@35493|Streptophyta	35493|Streptophyta	G	cla,cla1,def,dxps2,dxs	-	-	2.2.1.7	ko:K01662	ko00730,ko00900,ko01100,ko01110,ko01130,map00730,map00900,map01100,map01110,map01130	M00096	R05636	RC00032	ko00000,ko00001,ko00002,ko01000	-	-	-	DXP_synthase_N,Transket_pyr,Transketolase_C
BPChr02G02310	3988.XP_002519847.1	0	1013	COG3104@1|root,KOG1237@2759|Eukaryota,37JQT@33090|Viridiplantae,3G8RH@35493|Streptophyta,4JKDC@91835|fabids	35493|Streptophyta	E	Protein NRT1 PTR FAMILY	-	GO:0001101,GO:0003674,GO:0005215,GO:0005451,GO:0005575,GO:0005623,GO:0005886,GO:0006810,GO:0006811,GO:0006812,GO:0006813,GO:0006820,GO:0007275,GO:0007568,GO:0008150,GO:0008324,GO:0008509,GO:0009987,GO:0010035,GO:0010150,GO:0010167,GO:0015075,GO:0015077,GO:0015078,GO:0015079,GO:0015103,GO:0015112,GO:0015291,GO:0015297,GO:0015298,GO:0015299,GO:0015318,GO:0015386,GO:0015491,GO:0015672,GO:0015698,GO:…	-	ko:K14638	-	-	-	-	ko00000,ko02000	2.A.17.3	-	-	PTR2
BPChr02G19003	3760.EMJ21213	1.89e-114	335	28JQN@1|root,2QS3Z@2759|Eukaryota,37K92@33090|Viridiplantae,3G9HQ@35493|Streptophyta,4JMVY@91835|fabids	35493|Streptophyta	S	Protein of unknown function, DUF599	-	-	-	-	-	-	-	-	-	-	-	-	DUF599
BPChr02G25706	102107.XP_008238414.1	1.87e-89	278	29SKD@1|root,2RXE3@2759|Eukaryota,37T1I@33090|Viridiplantae,3GFZQ@35493|Streptophyta,4JP54@91835|fabids	35493|Streptophyta	K	ethylene-responsive transcription factor	-	GO:0000160,GO:0000302,GO:0003674,GO:0003676,GO:0003677,GO:0003700,GO:0005488,GO:0005575,GO:0005622,GO:0005623,GO:0005634,GO:0006355,GO:0006950,GO:0006979,GO:0007154,GO:0007165,GO:0008150,GO:0009266,GO:0009314,GO:0009409,GO:0009416,GO:0009628,GO:0009642,GO:0009644,GO:0009719,GO:0009723,GO:0009725,GO:0009755,GO:0009873,GO:0009888,GO:0009889,GO:0009987,GO:0010033,GO:0010087,GO:0010200,GO:0010243,GO:…	-	ko:K09286	-	-	-	-	ko00000,ko03000	-	-	-	AP2
BPChr03G00735	3983.cassava4.1_003712m	0	938	28K43@1|root,2QSIM@2759|Eukaryota,37QHY@33090|Viridiplantae,3GG1B@35493|Streptophyta,4JJ5M@91835|fabids	35493|Streptophyta	G	Endoglucanase	-	-	-	-	-	-	-	-	-	-	-	-	Glyco_hydro_9
BPChr03G02448	102107.XP_008242737.1	7.17e-149	428	COG1794@1|root,2QU3Q@2759|Eukaryota,37M99@33090|Viridiplantae,3GAXU@35493|Streptophyta,4JJAF@91835|fabids	35493|Streptophyta	M	Asp/Glu/Hydantoin racemase	-	-	-	-	-	-	-	-	-	-	-	-	Asp_Glu_race
BPChr03G11598	2711.XP_006464906.1	1.31e-203	584	28M3M@1|root,2R42M@2759|Eukaryota,37PFK@33090|Viridiplantae,3GGQ3@35493|Streptophyta	35493|Streptophyta	S	Lipase-like PAD4	PAD4	-	-	-	-	-	-	-	-	-	-	-	Lipase_3
BPChr03G13945	3694.POPTR_0005s05830.1	0	963	COG0515@1|root,2QT6D@2759|Eukaryota,37NYN@33090|Viridiplantae,3GCUZ@35493|Streptophyta,4JT9E@91835|fabids	35493|Streptophyta	T	G-type lectin S-receptor-like serine threonine-protein kinase	-	GO:0003674,GO:0003824,GO:0004672,GO:0004674,GO:0005488,GO:0005515,GO:0005516,GO:0005575,GO:0005623,GO:0005886,GO:0006464,GO:0006468,GO:0006793,GO:0006796,GO:0006807,GO:0008150,GO:0008152,GO:0009987,GO:0016020,GO:0016301,GO:0016310,GO:0016740,GO:0016772,GO:0016773,GO:0019538,GO:0036211,GO:0043170,GO:0043412,GO:0044237,GO:0044238,GO:0044260,GO:0044267,GO:0044464,GO:0071704,GO:0071944,GO:0140096,GO:…	-	-	-	-	-	-	-	-	-	-	B_lectin,PAN_2,Pkinase,Pkinase_Tyr,S_locus_glycop
BPChr03G15134	3760.EMJ09855	2.58e-244	690	COG2124@1|root,KOG0156@2759|Eukaryota,37PAK@33090|Viridiplantae,3G7H0@35493|Streptophyta,4JIJK@91835|fabids	35493|Streptophyta	Q	Cytochrome p450	-	GO:0005575,GO:0005622,GO:0005623,GO:0005737,GO:0005783,GO:0005789,GO:0008150,GO:0008152,GO:0009058,GO:0009719,GO:0009725,GO:0009733,GO:0010033,GO:0012505,GO:0016020,GO:0019748,GO:0031090,GO:0031984,GO:0042175,GO:0042221,GO:0043226,GO:0043227,GO:0043229,GO:0043231,GO:0044422,GO:0044424,GO:0044425,GO:0044432,GO:0044444,GO:0044446,GO:0044464,GO:0044550,GO:0050896,GO:0098827	-	ko:K20562	-	-	-	-	ko00000,ko00199	-	-	-	p450
BPChr03G18211	3750.XP_008348973.1	3.01e-255	708	KOG0167@1|root,KOG0167@2759|Eukaryota,37I1K@33090|Viridiplantae,3GCSN@35493|Streptophyta,4JIAV@91835|fabids	35493|Streptophyta	S	RING-type E3 ubiquitin transferase	-	GO:0001101,GO:0003674,GO:0003824,GO:0004842,GO:0005102,GO:0005488,GO:0005515,GO:0005575,GO:0005622,GO:0005623,GO:0005634,GO:0005737,GO:0005886,GO:0006464,GO:0006807,GO:0008150,GO:0008152,GO:0009719,GO:0009725,GO:0009737,GO:0009987,GO:0010033,GO:0016020,GO:0016567,GO:0016740,GO:0019538,GO:0019787,GO:0032446,GO:0032870,GO:0033612,GO:0033993,GO:0036211,GO:0042221,GO:0043170,GO:0043226,GO:0043227,GO:…	-	-	-	-	-	-	-	-	-	-	Arm,U-box
BPChr03G28822	3649.evm.model.supercontig_27.104	0	928	COG1252@1|root,KOG2495@2759|Eukaryota,37I8M@33090|Viridiplantae,3G735@35493|Streptophyta,3HVCU@3699|Brassicales	35493|Streptophyta	C	Internal alternative NAD(P)H-ubiquinone oxidoreductase	-	GO:0003674,GO:0003824,GO:0003954,GO:0003959,GO:0005575,GO:0005622,GO:0005623,GO:0005737,GO:0005739,GO:0005740,GO:0005743,GO:0005759,GO:0005777,GO:0008150,GO:0008152,GO:0009314,GO:0009416,GO:0009628,GO:0009987,GO:0016020,GO:0016491,GO:0016651,GO:0019866,GO:0031090,GO:0031224,GO:0031300,GO:0031304,GO:0031966,GO:0031967,GO:0031974,GO:0031975,GO:0042579,GO:0043226,GO:0043227,GO:0043229,GO:0043231,GO:…	1.6.5.9	ko:K17871	-	-	-	-	ko00000,ko01000	-	-	-	Pyr_redox_2
BPChr04G00495	3641.EOY22367	1.43e-202	569	28K72@1|root,2QSMM@2759|Eukaryota,37PG1@33090|Viridiplantae,3GEFT@35493|Streptophyta	35493|Streptophyta	S	Belongs to the 'GDSL' lipolytic enzyme family	-	GO:0003674,GO:0003824,GO:0006082,GO:0006629,GO:0006631,GO:0008126,GO:0008150,GO:0008152,GO:0009987,GO:0016787,GO:0016788,GO:0019752,GO:0032787,GO:0034338,GO:0043436,GO:0044237,GO:0044238,GO:0044255,GO:0044281,GO:0052689,GO:0071704	-	-	-	-	-	-	-	-	-	-	Lipase_GDSL
BPChr04G18054	3827.XP_004488668.1	2.51e-209	600	COG2124@1|root,KOG0157@2759|Eukaryota,37IXF@33090|Viridiplantae,3G9DS@35493|Streptophyta,4JRG3@91835|fabids	35493|Streptophyta	Q	Belongs to the cytochrome P450 family	-	-	1.14.13.173,1.14.14.1	ko:K07426,ko:K07428,ko:K10717,ko:K17873,ko:K20660	ko00908,ko01100,ko01110,ko04726,map00908,map01100,map01110,map04726	-	R08053,R08054,R08055	RC01137	ko00000,ko00001,ko00199,ko01000	-	-	-	p450
BPChr04G21858	102107.XP_008226886.1	2.82e-76	236	2C42X@1|root,2S1FQ@2759|Eukaryota,37VCG@33090|Viridiplantae,3GJ2U@35493|Streptophyta,4JPFH@91835|fabids	35493|Streptophyta	S	Senescence regulator	-	-	-	-	-	-	-	-	-	-	-	-	Senescence_reg
BPChr04G22751	3641.EOY02841	1.38e-54	176	28JIG@1|root,2RZAJ@2759|Eukaryota,37UFY@33090|Viridiplantae,3GI6R@35493|Streptophyta	35493|Streptophyta	K	WRKY Transcription Factor	-	GO:0000122,GO:0000976,GO:0000977,GO:0000978,GO:0000987,GO:0001012,GO:0001067,GO:0003674,GO:0003676,GO:0003677,GO:0003690,GO:0003700,GO:0005488,GO:0005575,GO:0005622,GO:0005623,GO:0005634,GO:0006355,GO:0006357,GO:0006950,GO:0007275,GO:0008150,GO:0009653,GO:0009791,GO:0009888,GO:0009889,GO:0009890,GO:0009892,GO:0009987,GO:0010015,GO:0010053,GO:0010055,GO:0010468,GO:0010556,GO:0010558,GO:0010605,GO:…	-	-	-	-	-	-	-	-	-	-	WRKY
BPChr04G23742	2711.XP_006490434.1	1.78e-289	802	COG1055@1|root,KOG2639@2759|Eukaryota,37JD9@33090|Viridiplantae,3G7NZ@35493|Streptophyta	35493|Streptophyta	P	transporter arsB	-	-	-	-	-	-	-	-	-	-	-	-	CitMHS
BPChr04G25224	3988.XP_002531801.1	0	946	COG0515@1|root,2QT6D@2759|Eukaryota,37NYN@33090|Viridiplantae,3GCUZ@35493|Streptophyta,4JT9E@91835|fabids	35493|Streptophyta	T	G-type lectin S-receptor-like serine threonine-protein kinase	-	GO:0003674,GO:0003824,GO:0004672,GO:0004674,GO:0005488,GO:0005515,GO:0005516,GO:0005575,GO:0005623,GO:0005886,GO:0006464,GO:0006468,GO:0006793,GO:0006796,GO:0006807,GO:0008150,GO:0008152,GO:0009987,GO:0016020,GO:0016301,GO:0016310,GO:0016740,GO:0016772,GO:0016773,GO:0019538,GO:0036211,GO:0043170,GO:0043412,GO:0044237,GO:0044238,GO:0044260,GO:0044267,GO:0044464,GO:0071704,GO:0071944,GO:0140096,GO:…	-	-	-	-	-	-	-	-	-	-	B_lectin,PAN_2,Pkinase,Pkinase_Tyr,S_locus_glycop
BPChr04G25992	102107.XP_008239677.1	5.34e-109	319	2BYKQ@1|root,2QSRM@2759|Eukaryota,37SNB@33090|Viridiplantae,3G91A@35493|Streptophyta,4JHNY@91835|fabids	35493|Streptophyta	S	Germin-like protein subfamily T member	-	GO:0005575,GO:0005618,GO:0005623,GO:0030312,GO:0044464,GO:0071944	-	-	-	-	-	-	-	-	-	-	Cupin_1
BPChr05G04610	3880.AES95240	4.54e-292	808	COG0814@1|root,KOG1303@2759|Eukaryota,37PAR@33090|Viridiplantae,3GC30@35493|Streptophyta,4JHVD@91835|fabids	35493|Streptophyta	E	Lysine histidine transporter-like	-	-	-	-	-	-	-	-	-	-	-	-	Aa_trans
BPChr05G11224	57918.XP_004302690.1	2.14e-97	294	KOG0406@1|root,KOG0406@2759|Eukaryota,37J10@33090|Viridiplantae,3GECC@35493|Streptophyta,4JNU5@91835|fabids	35493|Streptophyta	O	Belongs to the GST superfamily	-	GO:0001101,GO:0003674,GO:0003824,GO:0004364,GO:0005575,GO:0005622,GO:0005623,GO:0005737,GO:0006518,GO:0006575,GO:0006749,GO:0006790,GO:0006807,GO:0006950,GO:0008150,GO:0008152,GO:0009056,GO:0009266,GO:0009404,GO:0009407,GO:0009408,GO:0009628,GO:0009636,GO:0009719,GO:0009725,GO:0009733,GO:0009735,GO:0009737,GO:0009739,GO:0009987,GO:0010033,GO:0010035,GO:0010038,GO:0016740,GO:0016765,GO:0019748,GO:…	2.5.1.18	ko:K00799	ko00480,ko00980,ko00982,ko00983,ko01524,ko05200,ko05204,ko05225,ko05418,map00480,map00980,map00982,map00983,map01524,map05200,map05204,map05225,map05418	-	R03522,R07002,R07003,R07004,R07023,R07024,R07025,R07026,R07069,R07070,R07083,R07084,R07091,R07092,R07093,R07094,R07100,R07113,R07116,R08280,R09409,R11905	RC00004,RC00069,RC00840,RC00948,RC01704,RC01705,RC01706,RC01758,RC01759,RC01765,RC01767,RC01769,RC02243,RC02527,RC02939,RC02940,RC02942,RC02943,RC02944	ko00000,ko00001,ko01000,ko02000	1.A.12.2.2,1.A.12.3.2	-	-	GST_C,GST_N,GST_N_3
BPChr05G14733	2711.XP_006464190.1	0	913	COG1505@1|root,2QPHW@2759|Eukaryota,37NJN@33090|Viridiplantae,3GE4B@35493|Streptophyta	35493|Streptophyta	E	isoform X1	-	-	-	-	-	-	-	-	-	-	-	-	-
BPChr05G22197	3760.EMJ09213	1.14e-110	347	28PRM@1|root,2QWE3@2759|Eukaryota,37HVY@33090|Viridiplantae,3GB55@35493|Streptophyta,4JN4B@91835|fabids	35493|Streptophyta	S	Calmodulin-binding protein	-	GO:0001666,GO:0002229,GO:0002237,GO:0002239,GO:0002376,GO:0002682,GO:0002831,GO:0003674,GO:0003676,GO:0003677,GO:0003700,GO:0005488,GO:0005515,GO:0005516,GO:0005575,GO:0005622,GO:0005623,GO:0005634,GO:0006082,GO:0006355,GO:0006725,GO:0006950,GO:0006952,GO:0006955,GO:0008150,GO:0008152,GO:0009058,GO:0009314,GO:0009411,GO:0009416,GO:0009605,GO:0009607,GO:0009617,GO:0009620,GO:0009628,GO:0009696,GO:…	-	-	-	-	-	-	-	-	-	-	Calmodulin_bind
BPChr05G31803	29760.VIT_19s0015g00050.t01	0	2122	COG1132@1|root,KOG0054@2759|Eukaryota,37RWP@33090|Viridiplantae,3GA69@35493|Streptophyta	35493|Streptophyta	Q	ABC transporter C family member	-	GO:0000325,GO:0003674,GO:0003824,GO:0005215,GO:0005575,GO:0005576,GO:0005622,GO:0005623,GO:0005737,GO:0005773,GO:0005774,GO:0005911,GO:0006810,GO:0008150,GO:0009506,GO:0009605,GO:0009607,GO:0010290,GO:0015399,GO:0015405,GO:0015431,GO:0016020,GO:0016462,GO:0016787,GO:0016817,GO:0016818,GO:0016887,GO:0017111,GO:0022804,GO:0022857,GO:0030054,GO:0031090,GO:0042623,GO:0042626,GO:0043207,GO:0043226,GO:…	-	ko:K05666	ko01523,ko01524,ko02010,ko04976,map01523,map01524,map02010,map04976	-	-	-	ko00000,ko00001,ko02000	3.A.1.208.2	-	-	ABC_membrane,ABC_tran
BPChr06G00260	102107.XP_008229606.1	1.49e-255	731	COG0515@1|root,2RMXX@2759|Eukaryota,37NC8@33090|Viridiplantae,3GDVX@35493|Streptophyta,4JSI7@91835|fabids	35493|Streptophyta	T	wall-associated receptor kinase-like	-	-	2.7.11.1	ko:K04733	ko04010,ko04064,ko04620,ko04621,ko04624,ko04722,ko05133,ko05140,ko05142,ko05145,ko05152,ko05162,ko05164,map04010,map04064,map04620,map04621,map04624,map04722,map05133,map05140,map05142,map05145,map05152,map05162,map05164	M00686	-	-	ko00000,ko00001,ko00002,ko01000,ko01001	-	-	-	EGF_CA,GUB_WAK_bind,Pkinase,Pkinase_Tyr,WAK
BPChr06G07882	29760.VIT_09s0002g07610.t01	7.31e-80	285	COG4886@1|root,KOG0619@2759|Eukaryota,37MYZ@33090|Viridiplantae,3G8G8@35493|Streptophyta	35493|Streptophyta	A	LRR receptor-like serine threonine-protein kinase	-	-	-	-	-	-	-	-	-	-	-	-	LRRNT_2,LRR_1,LRR_4,LRR_6,LRR_8
BPChr06G08062	3983.cassava4.1_005422m	1.17e-93	293	COG2124@1|root,KOG0156@2759|Eukaryota,37NSJ@33090|Viridiplantae,3G7P0@35493|Streptophyta,4JEX3@91835|fabids	35493|Streptophyta	Q	Cytochrome p450	-	GO:0003674,GO:0003824,GO:0004497,GO:0005575,GO:0006629,GO:0006720,GO:0008150,GO:0008152,GO:0008299,GO:0008610,GO:0009058,GO:0009987,GO:0010035,GO:0010038,GO:0010039,GO:0016020,GO:0016491,GO:0016705,GO:0016709,GO:0019748,GO:0042214,GO:0042221,GO:0044237,GO:0044238,GO:0044249,GO:0044255,GO:0044550,GO:0046246,GO:0050896,GO:0051716,GO:0055114,GO:0070887,GO:0071241,GO:0071248,GO:0071281,GO:0071704,GO:…	-	ko:K17961	ko00904,map00904	-	R10562	RC03196,RC03197	ko00000,ko00001,ko00199,ko01000	-	-	-	p450
BPChr06G09533	29760.VIT_19s0014g04930.t01	2.68e-263	737	28MUD@1|root,2QUCN@2759|Eukaryota,37ICK@33090|Viridiplantae,3GA96@35493|Streptophyta	35493|Streptophyta	S	synthase	-	-	4.2.3.73,4.2.3.75,4.2.3.86	ko:K14181,ko:K15803	ko00909,map00909	-	R07648,R08691,R09886	RC02337,RC02425,RC02696	ko00000,ko00001,ko01000	-	-	-	Terpene_synth,Terpene_synth_C
BPChr06G16470	29760.VIT_07s0197g00250.t01	2.5e-236	688	COG4886@1|root,2QSSA@2759|Eukaryota,37R4B@33090|Viridiplantae,3GC2G@35493|Streptophyta	35493|Streptophyta	S	Disease resistance	-	-	-	ko:K19613	ko04014,map04014	-	-	-	ko00000,ko00001	-	-	-	NB-ARC,RPW8
BPChr06G19200	3988.XP_002527414.1	6.9e-293	805	COG2124@1|root,KOG0157@2759|Eukaryota,37R65@33090|Viridiplantae,3GECR@35493|Streptophyta,4JEVM@91835|fabids	35493|Streptophyta	Q	Belongs to the cytochrome P450 family	-	GO:0000003,GO:0003006,GO:0003674,GO:0003824,GO:0004497,GO:0006629,GO:0006694,GO:0007275,GO:0008150,GO:0008152,GO:0008202,GO:0008610,GO:0009058,GO:0009791,GO:0009908,GO:0010268,GO:0010817,GO:0016125,GO:0016128,GO:0016129,GO:0016131,GO:0016132,GO:0016491,GO:0016705,GO:0016709,GO:0022414,GO:0032501,GO:0032502,GO:0042445,GO:0042446,GO:0042592,GO:0044238,GO:0048366,GO:0048367,GO:0048437,GO:0048438,GO:…	1.14.13.112	ko:K09589,ko:K12638	ko00905,ko01100,ko01110,map00905,map01100,map01110	M00371	R07431,R07444,R07448,R07449,R07786,R07787,R07791,R07792	RC00144,RC02078	ko00000,ko00001,ko00002,ko00199,ko01000	-	-	-	p450
BPChr06G25257	29760.VIT_18s0001g06110.t01	2.38e-85	304	COG4886@1|root,2R41B@2759|Eukaryota,37TDP@33090|Viridiplantae,3GCY2@35493|Streptophyta	35493|Streptophyta	S	TMV resistance protein N-like	-	-	-	-	-	-	-	-	-	-	-	-	LRR_3,NB-ARC,TIR
BPChr06G29567	3641.EOX95769	0	971	2CN3K@1|root,2QTQD@2759|Eukaryota,37MBJ@33090|Viridiplantae,3GGBX@35493|Streptophyta	35493|Streptophyta	S	Indole-3-acetic acid-amido synthetase	-	GO:0008150,GO:0009314,GO:0009416,GO:0009628,GO:0009719,GO:0009725,GO:0009733,GO:0010033,GO:0042221,GO:0050896	-	ko:K14487,ko:K14506	ko04075,map04075	-	-	-	ko00000,ko00001	-	-	-	GH3
BPChr06G30807	3760.EMJ20759	0	930	2BW58@1|root,2QU00@2759|Eukaryota,37IG6@33090|Viridiplantae,3GCNP@35493|Streptophyta,4JG1F@91835|fabids	35493|Streptophyta	S	UTP-monosaccharide-1-phosphate uridylyltransferase activity	-	GO:0003674,GO:0003824,GO:0003983,GO:0005575,GO:0005622,GO:0005623,GO:0005737,GO:0005829,GO:0006011,GO:0006082,GO:0006139,GO:0006629,GO:0006725,GO:0006790,GO:0006793,GO:0006807,GO:0008150,GO:0008152,GO:0008610,GO:0009058,GO:0009225,GO:0009226,GO:0009507,GO:0009536,GO:0009987,GO:0016740,GO:0016772,GO:0016779,GO:0018130,GO:0019438,GO:0034641,GO:0034654,GO:0043226,GO:0043227,GO:0043229,GO:0043231,GO:…	-	-	-	-	-	-	-	-	-	-	UDPGP
BPChr07G12418	29730.Gorai.011G260000.1	4.26e-33	132	2D2GT@1|root,2SMUU@2759|Eukaryota	2759|Eukaryota	-	-	-	-	-	-	-	-	-	-	-	-	-	-	C1_2
BPChr08G00810	102107.XP_008220965.1	0	1011	COG3158@1|root,2QPSA@2759|Eukaryota,37S8I@33090|Viridiplantae,3GFF3@35493|Streptophyta,4JNKC@91835|fabids	35493|Streptophyta	P	Potassium transporter	HAK17	GO:0003674,GO:0005215,GO:0005575,GO:0006810,GO:0006811,GO:0006812,GO:0006813,GO:0008150,GO:0008324,GO:0009987,GO:0015075,GO:0015077,GO:0015079,GO:0015318,GO:0015672,GO:0016020,GO:0022857,GO:0022890,GO:0030001,GO:0034220,GO:0046873,GO:0051179,GO:0051234,GO:0055085,GO:0071804,GO:0071805,GO:0098655,GO:0098660,GO:0098662	-	ko:K03549	-	-	-	-	ko00000,ko02000	2.A.72	-	-	K_trans
BPChr08G01531	71139.XP_010040818.1	1.47e-236	731	COG0515@1|root,2QSMT@2759|Eukaryota,37M64@33090|Viridiplantae,3G90R@35493|Streptophyta	35493|Streptophyta	T	serine threonine-protein kinase	-	-	-	-	-	-	-	-	-	-	-	-	B_lectin,PAN_2,Pkinase_Tyr
BPChr08G07670	3760.EMJ27060	6.3e-66	208	28I6W@1|root,2RZNK@2759|Eukaryota,37UEE@33090|Viridiplantae,3GIZR@35493|Streptophyta,4JPFI@91835|fabids	35493|Streptophyta	S	Belongs to the Casparian strip membrane proteins (CASP) family	-	GO:0003674,GO:0005488,GO:0005515,GO:0005575,GO:0005623,GO:0005886,GO:0005911,GO:0009506,GO:0016020,GO:0019899,GO:0019900,GO:0019901,GO:0030054,GO:0043424,GO:0044464,GO:0048037,GO:0051536,GO:0051540,GO:0055044,GO:0071944	-	-	-	-	-	-	-	-	-	-	DUF588
BPChr09G02328	3760.EMJ02953	0	1021	KOG0082@1|root,KOG0082@2759|Eukaryota,37PSI@33090|Viridiplantae,3GGHP@35493|Streptophyta,4JJQA@91835|fabids	35493|Streptophyta	DT	Extra-large guanine nucleotide-binding protein	XLG2	GO:0000166,GO:0001664,GO:0001882,GO:0001883,GO:0003674,GO:0003824,GO:0003924,GO:0005102,GO:0005488,GO:0005515,GO:0005525,GO:0005575,GO:0005622,GO:0005623,GO:0005634,GO:0005834,GO:0005886,GO:0006950,GO:0006952,GO:0007154,GO:0007165,GO:0007186,GO:0007187,GO:0007188,GO:0008150,GO:0009605,GO:0009607,GO:0009617,GO:0009898,GO:0009987,GO:0016020,GO:0016462,GO:0016787,GO:0016817,GO:0016818,GO:0017076,GO:…	-	ko:K04630	ko04015,ko04022,ko04024,ko04062,ko04071,ko04261,ko04360,ko04371,ko04540,ko04611,ko04670,ko04713,ko04723,ko04724,ko04725,ko04726,ko04727,ko04728,ko04730,ko04914,ko04915,ko04916,ko04921,ko04923,ko04924,ko04926,ko04934,ko04971,ko05012,ko05030,ko05032,ko05034,ko05133,ko05142,ko05145,ko05200,map04015,map04022,map04024,map04062,map04071,map04261,map04360,map04371,map04540,map04611,map04670,map04713,map…	M00695	-	-	ko00000,ko00001,ko00002,ko04031,ko04147	-	-	-	G-alpha
BPChr09G16379	3983.cassava4.1_034201m	3.27e-301	838	28IZG@1|root,2QRB8@2759|Eukaryota,37KS8@33090|Viridiplantae,3GBDF@35493|Streptophyta,4JERX@91835|fabids	35493|Streptophyta	S	Nodulin-like	-	-	-	-	-	-	-	-	-	-	-	-	MFS_1,Nodulin-like
BPChr10G21558	3827.XP_004516693.1	2.09e-14	77	KOG1192@1|root,KOG1192@2759|Eukaryota,37Y63@33090|Viridiplantae,3GNXJ@35493|Streptophyta,4JTG9@91835|fabids	35493|Streptophyta	H	Belongs to the UDP-glycosyltransferase family	-	-	-	-	-	-	-	-	-	-	-	-	UDPGT
BPChr10G21571	981085.XP_010105724.1	9.55e-131	387	KOG1192@1|root,KOG1192@2759|Eukaryota,37Y63@33090|Viridiplantae,3GNXJ@35493|Streptophyta,4JTG9@91835|fabids	35493|Streptophyta	H	Belongs to the UDP-glycosyltransferase family	-	GO:0003674,GO:0003824,GO:0005575,GO:0005622,GO:0005623,GO:0008194,GO:0016740,GO:0016757,GO:0016758,GO:0035251,GO:0043226,GO:0043227,GO:0043229,GO:0043231,GO:0044424,GO:0044464,GO:0046527,GO:0050004,GO:0080043,GO:0080044	2.4.1.170	ko:K13263	ko00943,map00943	-	R02932,R06795,R07718,R07720,R07729,R07740,R07753	RC00005,RC00171	ko00000,ko00001,ko01000	-	GT1	-	UDPGT
BPChr11G05862	85681.XP_006446465.1	1.47e-177	514	KOG1192@1|root,KOG1192@2759|Eukaryota,37N1Z@33090|Viridiplantae,3G9V8@35493|Streptophyta	35493|Streptophyta	CG	Belongs to the UDP-glycosyltransferase family	-	GO:0003674,GO:0003824,GO:0005575,GO:0005622,GO:0005623,GO:0008194,GO:0016740,GO:0016757,GO:0016758,GO:0035251,GO:0043226,GO:0043227,GO:0043229,GO:0043231,GO:0044424,GO:0044464,GO:0046527,GO:0080043,GO:0080044	-	-	-	-	-	-	-	-	-	-	UDPGT
BPChr11G06878	981085.XP_010112558.1	7.74e-184	529	2CN7C@1|root,2QUBM@2759|Eukaryota,37Q44@33090|Viridiplantae,3GAZP@35493|Streptophyta,4JI50@91835|fabids	35493|Streptophyta	S	iq-domain	IQD22	GO:0005575,GO:0005622,GO:0005623,GO:0005737,GO:0005829,GO:0005856,GO:0005875,GO:0005886,GO:0015630,GO:0016020,GO:0032991,GO:0043226,GO:0043228,GO:0043229,GO:0043232,GO:0044422,GO:0044424,GO:0044430,GO:0044444,GO:0044446,GO:0044464,GO:0071944	-	-	-	-	-	-	-	-	-	-	DUF4005,IQ
BPChr11G07014	3983.cassava4.1_001017m	9.24e-248	729	COG4886@1|root,2QVPY@2759|Eukaryota,37JUP@33090|Viridiplantae,3G728@35493|Streptophyta,4JH1H@91835|fabids	35493|Streptophyta	T	Belongs to the protein kinase superfamily. Ser Thr protein kinase family	-	GO:0000003,GO:0001653,GO:0002376,GO:0003006,GO:0003674,GO:0003824,GO:0004672,GO:0005575,GO:0005623,GO:0005886,GO:0006464,GO:0006468,GO:0006793,GO:0006796,GO:0006807,GO:0006950,GO:0006952,GO:0006955,GO:0006979,GO:0007154,GO:0007165,GO:0007275,GO:0008150,GO:0008152,GO:0009791,GO:0009845,GO:0009888,GO:0009960,GO:0009987,GO:0010154,GO:0016020,GO:0016301,GO:0016310,GO:0016740,GO:0016772,GO:0016773,GO:…	-	-	-	-	-	-	-	-	-	-	LRRNT_2,LRR_1,LRR_8,Pkinase
BPChr11G07076	3827.XP_004513051.1	7.43e-53	201	COG0515@1|root,2QQPF@2759|Eukaryota,37NE4@33090|Viridiplantae,3GAQM@35493|Streptophyta,4JIH7@91835|fabids	35493|Streptophyta	T	Belongs to the protein kinase superfamily. Ser Thr protein kinase family	-	GO:0007275,GO:0008150,GO:0009653,GO:0009791,GO:0010015,GO:0010101,GO:0010102,GO:0010468,GO:0019222,GO:0022622,GO:0032501,GO:0032502,GO:0048364,GO:0048527,GO:0048528,GO:0048731,GO:0048856,GO:0050789,GO:0060255,GO:0065007,GO:0090696,GO:0090697,GO:0090698,GO:0099402,GO:1905392	-	ko:K00924	-	-	-	-	ko00000,ko01000	-	-	-	LRRNT_2,LRR_1,LRR_6,LRR_8,Pkinase
BPChr11G17657	4432.XP_010261982.1	0	1252	COG2986@1|root,KOG0222@2759|Eukaryota,37R7W@33090|Viridiplantae,3GG5W@35493|Streptophyta	35493|Streptophyta	Q	Phenylalanine	-	-	4.3.1.24	ko:K10775	ko00360,ko00940,ko01100,ko01110,map00360,map00940,map01100,map01110	M00039,M00137,M00350	R00697	RC00361	ko00000,ko00001,ko00002,ko01000	-	-	-	Lyase_aromatic
BPChr11G17758	3694.POPTR_0005s22630.1	2.97e-310	858	KOG1339@1|root,KOG1339@2759|Eukaryota,37S88@33090|Viridiplantae,3GAF6@35493|Streptophyta,4JJS6@91835|fabids	35493|Streptophyta	JO	Belongs to the peptidase A1 family	-	-	-	-	-	-	-	-	-	-	-	-	Ribosomal_L18A,TAXi_C,TAXi_N
BPChr11G18402	29760.VIT_12s0057g00420.t01	2.3e-176	504	KOG4293@1|root,KOG4293@2759|Eukaryota,37MYJ@33090|Viridiplantae,3GBYG@35493|Streptophyta	35493|Streptophyta	T	Cytochrome b561 and DOMON domain-containing protein	-	-	-	-	-	-	-	-	-	-	-	-	Cytochrom_B561,DUF568
BPChr12G02759	29760.VIT_17s0000g02970.t01	1.76e-249	696	COG0534@1|root,KOG1347@2759|Eukaryota,37KAU@33090|Viridiplantae,3G8C8@35493|Streptophyta	35493|Streptophyta	V	Belongs to the multi antimicrobial extrusion (MATE) (TC 2.A.66.1) family	-	GO:0003674,GO:0005215,GO:0005575,GO:0005622,GO:0005623,GO:0005737,GO:0005773,GO:0005774,GO:0006810,GO:0006855,GO:0008150,GO:0009605,GO:0009607,GO:0009624,GO:0015238,GO:0015893,GO:0016020,GO:0022857,GO:0031090,GO:0042221,GO:0042493,GO:0043207,GO:0043226,GO:0043227,GO:0043229,GO:0043231,GO:0044422,GO:0044424,GO:0044437,GO:0044444,GO:0044446,GO:0044464,GO:0050896,GO:0051179,GO:0051234,GO:0051704,GO:…	-	ko:K03327	-	-	-	-	ko00000,ko02000	2.A.66.1	-	-	MatE
BPChr12G06123	3641.EOY09858	0	1123	COG1297@1|root,2QQ2H@2759|Eukaryota,37MXX@33090|Viridiplantae,3G7VN@35493|Streptophyta	35493|Streptophyta	S	metal-nicotianamine transporter	-	GO:0003674,GO:0005215,GO:0005575,GO:0005623,GO:0005886,GO:0006810,GO:0008150,GO:0016020,GO:0022857,GO:0044464,GO:0051179,GO:0051234,GO:0055085,GO:0071944	-	-	-	-	-	-	-	-	-	-	OPT
BPChr12G06154	981085.XP_010112419.1	0	1071	COG1297@1|root,2QQ2H@2759|Eukaryota,37MXX@33090|Viridiplantae,3G7VN@35493|Streptophyta,4JEFJ@91835|fabids	35493|Streptophyta	S	Transporter	-	GO:0003674,GO:0005215,GO:0005575,GO:0005623,GO:0005886,GO:0006810,GO:0008150,GO:0016020,GO:0022857,GO:0044464,GO:0051179,GO:0051234,GO:0055085,GO:0071944	-	-	-	-	-	-	-	-	-	-	OPT
BPChr12G08241	4432.XP_010261309.1	0	1230	COG2132@1|root,KOG1263@2759|Eukaryota,37HHC@33090|Viridiplantae,3G91M@35493|Streptophyta	35493|Streptophyta	Q	Belongs to the multicopper oxidase family	-	GO:0003674,GO:0003824,GO:0008150,GO:0008152,GO:0016491,GO:0016722,GO:0055114	1.10.3.2	ko:K05909	-	-	-	-	ko00000,ko01000	-	-	-	Cu-oxidase,Cu-oxidase_2,Cu-oxidase_3
BPChr12G08247	225117.XP_009343054.1	5.69e-216	697	COG4886@1|root,2R41B@2759|Eukaryota,37TDP@33090|Viridiplantae,3GCY2@35493|Streptophyta,4JFD5@91835|fabids	35493|Streptophyta	S	resistance protein	-	-	-	-	-	-	-	-	-	-	-	-	NB-ARC,TIR
BPChr12G11486	29760.VIT_18s0001g06400.t01	7.78e-30	113	2CDYF@1|root,2S21T@2759|Eukaryota,37VS2@33090|Viridiplantae,3GJY8@35493|Streptophyta	35493|Streptophyta	-	-	-	-	-	-	-	-	-	-	-	-	-	-	DUF740
BPChr12G24106	3760.EMJ11575	0	995	COG0515@1|root,KOG1187@2759|Eukaryota,37HHN@33090|Viridiplantae,3G8M3@35493|Streptophyta,4JDYF@91835|fabids	35493|Streptophyta	T	Serine threonine-protein kinase	-	GO:0000003,GO:0001101,GO:0003006,GO:0003674,GO:0003824,GO:0004672,GO:0004674,GO:0005575,GO:0005623,GO:0005886,GO:0006464,GO:0006468,GO:0006793,GO:0006796,GO:0006807,GO:0006950,GO:0007154,GO:0007165,GO:0007166,GO:0007275,GO:0008150,GO:0008152,GO:0009314,GO:0009414,GO:0009415,GO:0009416,GO:0009605,GO:0009628,GO:0009648,GO:0009719,GO:0009725,GO:0009737,GO:0009791,GO:0009987,GO:0009991,GO:0010033,GO:…	2.7.11.1	ko:K04733	ko04010,ko04064,ko04620,ko04621,ko04624,ko04722,ko05133,ko05140,ko05142,ko05145,ko05152,ko05162,ko05164,map04010,map04064,map04620,map04621,map04624,map04722,map05133,map05140,map05142,map05145,map05152,map05162,map05164	M00686	-	-	ko00000,ko00001,ko00002,ko01000,ko01001	-	-	-	GUB_WAK_bind,Pkinase,Pkinase_Tyr,WAK_assoc
BPChr12G25864	3641.EOY14405	7.02e-244	679	28KK9@1|root,2QT1Q@2759|Eukaryota,37JBQ@33090|Viridiplantae,3GA4P@35493|Streptophyta	35493|Streptophyta	S	acetyltransferase At3g50280-like	-	GO:0000902,GO:0000904,GO:0005575,GO:0005622,GO:0005623,GO:0005737,GO:0008150,GO:0008152,GO:0009058,GO:0009059,GO:0009653,GO:0009888,GO:0009987,GO:0010026,GO:0010090,GO:0010143,GO:0016043,GO:0030154,GO:0032502,GO:0032989,GO:0043170,GO:0044424,GO:0044464,GO:0048468,GO:0048856,GO:0048869,GO:0051179,GO:0071704,GO:0071840,GO:0090558,GO:0090626,GO:1901576	-	-	-	-	-	-	-	-	-	-	Transferase
BPChr13G10266	3694.POPTR_0002s14190.1	1.65e-130	379	COG0406@1|root,KOG3734@2759|Eukaryota,37PM0@33090|Viridiplantae,3G7KU@35493|Streptophyta,4JKSF@91835|fabids	35493|Streptophyta	G	Histidine phosphatase superfamily (branch 1)	-	-	-	-	-	-	-	-	-	-	-	-	His_Phos_1
BPChr13G10361	981085.XP_010104636.1	2.12e-145	419	COG0020@1|root,KOG1602@2759|Eukaryota,37IDG@33090|Viridiplantae,3GAJR@35493|Streptophyta,4JHY8@91835|fabids	35493|Streptophyta	I	Belongs to the UPP synthase family	-	GO:0002094,GO:0003674,GO:0003824,GO:0004659,GO:0005575,GO:0005622,GO:0005623,GO:0005737,GO:0005829,GO:0006066,GO:0006629,GO:0006720,GO:0006996,GO:0008150,GO:0008152,GO:0008299,GO:0008610,GO:0009058,GO:0009507,GO:0009532,GO:0009536,GO:0009570,GO:0009657,GO:0009668,GO:0009987,GO:0016043,GO:0016093,GO:0016094,GO:0016740,GO:0016765,GO:0043226,GO:0043227,GO:0043229,GO:0043231,GO:0044237,GO:0044238,GO:…	2.5.1.87	ko:K11778	ko00900,ko01110,map00900,map01110	-	R05556	RC00279,RC02839	ko00000,ko00001,ko01000,ko01006	-	-	-	Prenyltransf
BPChr13G21210	3983.cassava4.1_006715m	2.58e-231	649	28K9J@1|root,2QPNC@2759|Eukaryota,37MW6@33090|Viridiplantae,3G7CB@35493|Streptophyta,4JSR2@91835|fabids	35493|Streptophyta	K	Belongs to the GRAS family	-	-	-	-	-	-	-	-	-	-	-	-	GRAS
BPChr13G21360	85681.XP_006441181.1	1.69e-153	438	COG0384@1|root,KOG3033@2759|Eukaryota,37R5F@33090|Viridiplantae,3GCZZ@35493|Streptophyta	35493|Streptophyta	L	Phenazine biosynthesis-like domain-containing protein	-	-	-	-	-	-	-	-	-	-	-	-	PhzC-PhzF
BPChr14G01919	3983.cassava4.1_001498m	0	1422	COG0308@1|root,KOG1046@2759|Eukaryota,37KDN@33090|Viridiplantae,3GF9G@35493|Streptophyta,4JD8X@91835|fabids	35493|Streptophyta	EO	aminopeptidase	-	GO:0001666,GO:0003674,GO:0003824,GO:0004177,GO:0005488,GO:0005575,GO:0005622,GO:0005623,GO:0005737,GO:0005829,GO:0005886,GO:0006508,GO:0006518,GO:0006807,GO:0006810,GO:0006950,GO:0008144,GO:0008150,GO:0008152,GO:0008233,GO:0008235,GO:0008237,GO:0008238,GO:0008270,GO:0009056,GO:0009628,GO:0009914,GO:0009926,GO:0009987,GO:0010013,GO:0010817,GO:0016020,GO:0016787,GO:0019538,GO:0031090,GO:0031406,GO:…	-	ko:K08776	-	-	-	-	ko00000,ko01000,ko01002	-	-	-	ERAP1_C,Peptidase_M1
BPChr14G01936	3694.POPTR_0016s13600.1	7.64e-205	589	28JIG@1|root,2RUW1@2759|Eukaryota,37TD4@33090|Viridiplantae,3GHHB@35493|Streptophyta,4JS18@91835|fabids	35493|Streptophyta	K	WRKY transcription factor	-	-	-	ko:K13424	ko04016,ko04626,map04016,map04626	-	-	-	ko00000,ko00001,ko03000	-	-	-	WRKY
BPChr14G01984	225117.XP_009376406.1	1.91e-68	251	COG4886@1|root,KOG0619@2759|Eukaryota,37J1Y@33090|Viridiplantae,3GFFF@35493|Streptophyta,4JS3G@91835|fabids	35493|Streptophyta	T	Receptor-like protein 12	-	GO:0008150,GO:0009888,GO:0010073,GO:0032501,GO:0032502,GO:0048507,GO:0048856	-	-	-	-	-	-	-	-	-	-	LRRNT_2,LRR_1,LRR_6,LRR_8
BPChr14G01996	3694.POPTR_0006s24330.1	8.14e-162	466	COG5169@1|root,KOG0627@2759|Eukaryota,37IE8@33090|Viridiplantae,3GFNV@35493|Streptophyta,4JIJ9@91835|fabids	35493|Streptophyta	K	Heat shock factor protein	-	GO:0000302,GO:0001067,GO:0001666,GO:0003674,GO:0003676,GO:0003677,GO:0003700,GO:0005488,GO:0005575,GO:0005622,GO:0005623,GO:0005634,GO:0006355,GO:0006950,GO:0006979,GO:0006986,GO:0008150,GO:0009266,GO:0009314,GO:0009408,GO:0009416,GO:0009628,GO:0009636,GO:0009642,GO:0009644,GO:0009889,GO:0009891,GO:0009893,GO:0009987,GO:0010033,GO:0010035,GO:0010200,GO:0010243,GO:0010286,GO:0010468,GO:0010556,GO:…	-	ko:K09419	-	-	-	-	ko00000,ko03000	-	-	-	HSF_DNA-bind
BPChr14G19633	3847.GLYMA03G29190.1	1.38e-103	305	COG5169@1|root,KOG0627@2759|Eukaryota,37R15@33090|Viridiplantae,3GAMM@35493|Streptophyta,4JKQA@91835|fabids	35493|Streptophyta	K	Heat Stress Transcription Factor	-	GO:0003674,GO:0003700,GO:0006355,GO:0008150,GO:0009889,GO:0010035,GO:0010038,GO:0010468,GO:0010556,GO:0019219,GO:0019222,GO:0031323,GO:0031326,GO:0042221,GO:0046686,GO:0050789,GO:0050794,GO:0050896,GO:0051171,GO:0051252,GO:0060255,GO:0065007,GO:0080090,GO:0140110,GO:1903506,GO:2000112,GO:2001141	-	ko:K09419	-	-	-	-	ko00000,ko03000	-	-	-	HSF_DNA-bind
BPunChr33284	225117.XP_009340957.1	0	960	COG0515@1|root,2QWDY@2759|Eukaryota,37QJ4@33090|Viridiplantae,3G71R@35493|Streptophyta,4JRC0@91835|fabids	35493|Streptophyta	T	Cysteine-rich receptor-like protein kinase	-	GO:0003674,GO:0003824,GO:0004672,GO:0004674,GO:0005575,GO:0005623,GO:0005886,GO:0006464,GO:0006468,GO:0006793,GO:0006796,GO:0006807,GO:0006950,GO:0006952,GO:0008150,GO:0008152,GO:0009605,GO:0009607,GO:0009617,GO:0009987,GO:0016020,GO:0016301,GO:0016310,GO:0016740,GO:0016772,GO:0016773,GO:0019538,GO:0036211,GO:0042742,GO:0043170,GO:0043207,GO:0043412,GO:0044237,GO:0044238,GO:0044260,GO:0044267,GO:…	-	-	-	-	-	-	-	-	-	-	DUF3403,Pkinase_Tyr,Stress-antifung
BPunChr33412	3983.cassava4.1_005422m	9.61e-237	667	COG2124@1|root,KOG0156@2759|Eukaryota,37NSJ@33090|Viridiplantae,3G7P0@35493|Streptophyta,4JEX3@91835|fabids	35493|Streptophyta	Q	Cytochrome p450	-	GO:0003674,GO:0003824,GO:0004497,GO:0005575,GO:0006629,GO:0006720,GO:0008150,GO:0008152,GO:0008299,GO:0008610,GO:0009058,GO:0009987,GO:0010035,GO:0010038,GO:0010039,GO:0016020,GO:0016491,GO:0016705,GO:0016709,GO:0019748,GO:0042214,GO:0042221,GO:0044237,GO:0044238,GO:0044249,GO:0044255,GO:0044550,GO:0046246,GO:0050896,GO:0051716,GO:0055114,GO:0070887,GO:0071241,GO:0071248,GO:0071281,GO:0071704,GO:…	-	ko:K17961	ko00904,map00904	-	R10562	RC03196,RC03197	ko00000,ko00001,ko00199,ko01000	-	-	-	p450
BPChr01G10645	3988.XP_002524021.1	9.89e-91	282	28N77@1|root,2QUSI@2759|Eukaryota,37SZF@33090|Viridiplantae,3GCN3@35493|Streptophyta,4JKZI@91835|fabids	35493|Streptophyta	S	Benzyl alcohol	-	-	2.3.1.195,2.3.1.196,2.3.1.232	ko:K18858,ko:K19861	ko00592,ko01110,map00592,map01110	-	R09631	RC00004,RC00041	ko00000,ko00001,ko01000	-	-	-	Transferase
BPChr01G10659	102107.XP_008232530.1	6.84e-107	322	28N77@1|root,2QUSI@2759|Eukaryota,37SZF@33090|Viridiplantae,3GCN3@35493|Streptophyta,4JKZI@91835|fabids	35493|Streptophyta	S	Benzyl alcohol	-	-	2.3.1.196,2.3.1.232	ko:K19861	-	-	-	-	ko00000,ko01000	-	-	-	Transferase
BPChr01G13646	29730.Gorai.011G198100.1	3.45e-32	115	2D2TX@1|root,2S4Z1@2759|Eukaryota,37VA6@33090|Viridiplantae,3GJWU@35493|Streptophyta	35493|Streptophyta	S	Belongs to the endosulfine family	-	-	-	-	-	-	-	-	-	-	-	-	Endosulfine
BPChr01G22852	57918.XP_004299831.1	0	881	COG0373@1|root,2QQ1H@2759|Eukaryota,37HHJ@33090|Viridiplantae,3G9FS@35493|Streptophyta,4JHE8@91835|fabids	35493|Streptophyta	H	Belongs to the glutamyl-tRNA reductase family	HEMA1	GO:0003674,GO:0003824,GO:0005575,GO:0005622,GO:0005623,GO:0005737,GO:0006725,GO:0006778,GO:0006779,GO:0006783,GO:0006807,GO:0006950,GO:0006979,GO:0008150,GO:0008152,GO:0008883,GO:0009058,GO:0009507,GO:0009536,GO:0009987,GO:0015994,GO:0015995,GO:0016491,GO:0016620,GO:0016903,GO:0018130,GO:0019438,GO:0033013,GO:0033014,GO:0034641,GO:0042168,GO:0042440,GO:0043226,GO:0043227,GO:0043229,GO:0043231,GO:…	1.2.1.70	ko:K02492	ko00860,ko01100,ko01110,ko01120,map00860,map01100,map01110,map01120	M00121	R04109	RC00055,RC00149	ko00000,ko00001,ko00002,ko01000	-	-	-	GlutR_N,GlutR_dimer,Shikimate_DH
BPChr03G02364	3760.EMJ14809	1.8e-311	869	COG0515@1|root,2QWDY@2759|Eukaryota,37QJ4@33090|Viridiplantae,3G71R@35493|Streptophyta,4JRC0@91835|fabids	35493|Streptophyta	T	Cysteine-rich receptor-like protein kinase	-	GO:0001101,GO:0003674,GO:0003824,GO:0004672,GO:0004674,GO:0005575,GO:0005622,GO:0005623,GO:0005737,GO:0005773,GO:0005886,GO:0006464,GO:0006468,GO:0006793,GO:0006796,GO:0006807,GO:0008150,GO:0008152,GO:0009719,GO:0009725,GO:0009737,GO:0009987,GO:0010033,GO:0016020,GO:0016301,GO:0016310,GO:0016740,GO:0016772,GO:0016773,GO:0019538,GO:0033993,GO:0036211,GO:0042221,GO:0043170,GO:0043226,GO:0043227,GO:…	2.7.11.1	ko:K04733	ko04010,ko04064,ko04620,ko04621,ko04624,ko04722,ko05133,ko05140,ko05142,ko05145,ko05152,ko05162,ko05164,map04010,map04064,map04620,map04621,map04624,map04722,map05133,map05140,map05142,map05145,map05152,map05162,map05164	M00686	-	-	ko00000,ko00001,ko00002,ko01000,ko01001	-	-	-	Pkinase,Pkinase_Tyr,Stress-antifung
BPChr03G02386	85681.XP_006451007.1	0	1281	KOG0498@1|root,KOG0498@2759|Eukaryota,37MMZ@33090|Viridiplantae,3GACC@35493|Streptophyta	35493|Streptophyta	PT	Potassium channel	AKT1	GO:0001101,GO:0003674,GO:0005215,GO:0005216,GO:0005242,GO:0005244,GO:0005249,GO:0005261,GO:0005267,GO:0005488,GO:0005515,GO:0005575,GO:0005623,GO:0005886,GO:0005887,GO:0006810,GO:0006811,GO:0006812,GO:0006813,GO:0006950,GO:0006970,GO:0007275,GO:0008150,GO:0008324,GO:0009414,GO:0009415,GO:0009628,GO:0009651,GO:0009653,GO:0009888,GO:0009987,GO:0010015,GO:0010035,GO:0010053,GO:0010054,GO:0010107,GO:…	-	ko:K21867	-	-	-	-	ko00000,ko02000	1.A.1.4	-	-	Ank_2,Ank_4,Ion_trans,KHA,cNMP_binding
BPChr03G10819	3694.POPTR_0002s26010.1	1.96e-175	557	COG4886@1|root,2QQYD@2759|Eukaryota,37P0C@33090|Viridiplantae,3G8IW@35493|Streptophyta,4JNA0@91835|fabids	35493|Streptophyta	T	LRR receptor-like serine threonine-protein kinase	-	-	-	-	-	-	-	-	-	-	-	-	LRRNT_2,LRR_1,LRR_6,LRR_8,Pkinase,Pkinase_Tyr
BPChr03G11623	85681.XP_006426442.1	1.01e-199	558	COG3491@1|root,KOG0143@2759|Eukaryota,37JSP@33090|Viridiplantae,3GAY3@35493|Streptophyta	35493|Streptophyta	Q	Belongs to the iron ascorbate-dependent oxidoreductase family	FLS3	GO:0003674,GO:0003824,GO:0008150,GO:0008152,GO:0009058,GO:0009314,GO:0009416,GO:0009628,GO:0009719,GO:0009725,GO:0009733,GO:0009812,GO:0009813,GO:0010033,GO:0016491,GO:0016705,GO:0016706,GO:0042221,GO:0042440,GO:0045431,GO:0046148,GO:0050896,GO:0051213,GO:0051552,GO:0051553,GO:0051554,GO:0051555,GO:0055114,GO:0071704,GO:0080167,GO:1901576,GO:1901615,GO:1901617	1.14.11.23	ko:K05278	ko00941,ko01100,ko01110,map00941,map01100,map01110	-	R02160,R03126,R06539,R08082	RC00657	ko00000,ko00001,ko01000	-	-	-	2OG-FeII_Oxy,DIOX_N
BPChr03G18589	29760.VIT_07s0005g05640.t01	1.38e-76	248	28P94@1|root,2QW1F@2759|Eukaryota,37HQB@33090|Viridiplantae,3G8ZB@35493|Streptophyta	35493|Streptophyta	S	Protein of unknown function (DUF1644)	-	-	-	-	-	-	-	-	-	-	-	-	DUF1644
BPChr04G23832	3694.POPTR_0015s09330.1	0	1353	2CC3R@1|root,2QTKB@2759|Eukaryota,37K5N@33090|Viridiplantae,3G7A8@35493|Streptophyta,4JKWC@91835|fabids	35493|Streptophyta	S	Galactinol--sucrose galactosyltransferase-like	-	-	2.4.1.82	ko:K06617	ko00052,map00052	-	R02411	RC00049,RC00059	ko00000,ko00001,ko01000	-	GH36	-	Raffinose_syn
BPChr05G04726	4536.ONIVA06G28450.1	2.75e-96	289	2CY1U@1|root,2S1DA@2759|Eukaryota,37VD2@33090|Viridiplantae,3GJN7@35493|Streptophyta,3M6RF@4447|Liliopsida,3IR44@38820|Poales	35493|Streptophyta	S	Lytic transglycolase	-	-	-	-	-	-	-	-	-	-	-	-	DPBB_1
BPChr05G08744	29760.VIT_15s0048g01600.t01	2.07e-232	654	COG2124@1|root,KOG0156@2759|Eukaryota,37QSJ@33090|Viridiplantae,3G8WW@35493|Streptophyta	35493|Streptophyta	Q	Belongs to the cytochrome P450 family	-	GO:0003674,GO:0003824,GO:0004497,GO:0005575,GO:0008150,GO:0008152,GO:0009058,GO:0016020,GO:0016491,GO:0016705,GO:0016709,GO:0019748,GO:0044550,GO:0055114	1.14.14.1	ko:K07408,ko:K20556	ko00140,ko00380,ko00830,ko00980,ko01100,ko04913,ko05204,map00140,map00380,map00830,map00980,map01100,map04913,map05204	-	R02354,R02355,R03089,R03408,R03629,R07000,R07001,R07021,R07022,R07079,R07080,R07081,R07085,R07087,R07098,R07099,R08390,R08392,R09418,R09423,R09442	RC00046,RC00661,RC00704,RC00723,RC00724,RC01444,RC01445,RC01727,RC01732,RC01733,RC02531	ko00000,ko00001,ko00199,ko01000	-	-	-	p450
BPChr05G14657	981085.XP_010088933.1	2.05e-158	462	2CCVI@1|root,2QT6X@2759|Eukaryota,37K4H@33090|Viridiplantae,3G7XA@35493|Streptophyta,4JI05@91835|fabids	35493|Streptophyta	K	Transcription factor	-	GO:0003674,GO:0003676,GO:0003677,GO:0003700,GO:0005488,GO:0005575,GO:0005622,GO:0005623,GO:0005634,GO:0006139,GO:0006351,GO:0006355,GO:0006725,GO:0006807,GO:0008150,GO:0008152,GO:0009058,GO:0009059,GO:0009314,GO:0009416,GO:0009628,GO:0009637,GO:0009889,GO:0009909,GO:0009911,GO:0009987,GO:0010467,GO:0010468,GO:0010556,GO:0016070,GO:0018130,GO:0019219,GO:0019222,GO:0019438,GO:0031323,GO:0031326,GO:…	-	-	-	-	-	-	-	-	-	-	HLH
BPChr06G09445	3641.EOY12751	3.84e-64	197	COG5126@1|root,KOG0028@2759|Eukaryota,37VMP@33090|Viridiplantae,3GJFZ@35493|Streptophyta	35493|Streptophyta	DZ	Calcium-binding protein PBP1-like	-	-	-	ko:K16465	-	-	-	-	ko00000,ko03036	-	-	-	EF-hand_8
BPChr06G09619	3988.XP_002533739.1	0	1117	2CMGQ@1|root,2QQAN@2759|Eukaryota,37HGY@33090|Viridiplantae,3GXAI@35493|Streptophyta,4JNKB@91835|fabids	35493|Streptophyta	S	Indole-3-acetic acid-amido synthetase	-	GO:0000902,GO:0003674,GO:0003824,GO:0005575,GO:0005622,GO:0005623,GO:0005737,GO:0006725,GO:0006790,GO:0006807,GO:0007154,GO:0007165,GO:0008150,GO:0008152,GO:0009058,GO:0009314,GO:0009403,GO:0009404,GO:0009416,GO:0009507,GO:0009536,GO:0009628,GO:0009653,GO:0009700,GO:0009719,GO:0009725,GO:0009733,GO:0009734,GO:0009755,GO:0009826,GO:0009889,GO:0009891,GO:0009893,GO:0009987,GO:0010033,GO:0010120,GO:…	-	ko:K14487	ko04075,map04075	-	-	-	ko00000,ko00001	-	-	-	GH3
BPChr06G16575	2711.XP_006466593.1	9.37e-186	528	2CMDW@1|root,2QQ2Q@2759|Eukaryota,37HRF@33090|Viridiplantae,3G8W4@35493|Streptophyta	35493|Streptophyta	S	PI-PLC X domain-containing protein	-	-	-	-	-	-	-	-	-	-	-	-	-
BPChr06G19616	102107.XP_008229473.1	1.23e-259	722	KOG1192@1|root,KOG1192@2759|Eukaryota,37YWK@33090|Viridiplantae,3GNTU@35493|Streptophyta,4JRBN@91835|fabids	35493|Streptophyta	CG	UDP-Glycosyltransferase	-	-	2.4.1.324	ko:K21374	-	-	-	-	ko00000,ko01000,ko01003	-	GT1	-	UDPGT
BPChr06G21278	29760.VIT_04s0023g01610.t01	0	1184	COG0553@1|root,KOG0385@2759|Eukaryota,37HT7@33090|Viridiplantae,3GE6Y@35493|Streptophyta	35493|Streptophyta	K	ATP-dependent DNA helicase	-	GO:0000785,GO:0000786,GO:0003674,GO:0003678,GO:0003824,GO:0004003,GO:0004386,GO:0005575,GO:0005622,GO:0005623,GO:0005694,GO:0006139,GO:0006259,GO:0006325,GO:0006342,GO:0006344,GO:0006346,GO:0006349,GO:0006355,GO:0006725,GO:0006807,GO:0006996,GO:0008026,GO:0008094,GO:0008150,GO:0008152,GO:0009292,GO:0009294,GO:0009889,GO:0009890,GO:0009892,GO:0009893,GO:0009987,GO:0010468,GO:0010556,GO:0010558,GO:…	-	ko:K19001	-	-	-	-	ko00000,ko03036	-	-	-	Helicase_C,SNF2_N
BPChr06G25247	29730.Gorai.009G122600.1	5.16e-251	698	28M37@1|root,2QTJX@2759|Eukaryota,37PEB@33090|Viridiplantae,3GDPH@35493|Streptophyta	35493|Streptophyta	S	shikimate	-	GO:0003674,GO:0003824,GO:0005575,GO:0005622,GO:0005623,GO:0005737,GO:0005829,GO:0006725,GO:0008150,GO:0008152,GO:0008374,GO:0009058,GO:0009698,GO:0009699,GO:0009808,GO:0009809,GO:0009889,GO:0009891,GO:0009893,GO:0009962,GO:0009963,GO:0009987,GO:0010252,GO:0016020,GO:0016740,GO:0016746,GO:0016747,GO:0019222,GO:0019438,GO:0019748,GO:0042592,GO:0044237,GO:0044249,GO:0044424,GO:0044444,GO:0044464,GO:…	2.3.1.133	ko:K13065	ko00940,ko00941,ko00945,ko01100,ko01110,map00940,map00941,map00945,map01100,map01110	M00039	R01945,R02416,R07432,R07433	RC00004,RC00055,RC02864	ko00000,ko00001,ko00002,ko01000	-	-	-	Transferase
BPChr06G25266	57918.XP_004303231.1	1.09e-191	543	28M37@1|root,2QTJX@2759|Eukaryota,37PEB@33090|Viridiplantae,3GDPH@35493|Streptophyta,4JE69@91835|fabids	35493|Streptophyta	S	Shikimate O-hydroxycinnamoyltransferase-like	-	GO:0003674,GO:0003824,GO:0005575,GO:0005622,GO:0005623,GO:0005737,GO:0005829,GO:0006725,GO:0008150,GO:0008152,GO:0008374,GO:0009058,GO:0009698,GO:0009699,GO:0009808,GO:0009809,GO:0009889,GO:0009891,GO:0009893,GO:0009962,GO:0009963,GO:0009987,GO:0010252,GO:0016020,GO:0016740,GO:0016746,GO:0016747,GO:0019222,GO:0019438,GO:0019748,GO:0042592,GO:0044237,GO:0044249,GO:0044424,GO:0044444,GO:0044464,GO:…	2.3.1.133	ko:K13065	ko00940,ko00941,ko00945,ko01100,ko01110,map00940,map00941,map00945,map01100,map01110	M00039	R01945,R02416,R07432,R07433	RC00004,RC00055,RC02864	ko00000,ko00001,ko00002,ko01000	-	-	-	Transferase
BPChr06G29468	3641.EOX95812	1.85e-205	597	2CCM3@1|root,2QSIG@2759|Eukaryota,37R0K@33090|Viridiplantae,3G9E1@35493|Streptophyta	35493|Streptophyta	S	intracellular protein transport protein	-	-	-	-	-	-	-	-	-	-	-	-	-
BPChr06G30835	29760.VIT_08s0007g05010.t01	2.03e-121	353	2CM9B@1|root,2QPP2@2759|Eukaryota,37HWB@33090|Viridiplantae,3GBYU@35493|Streptophyta	35493|Streptophyta	S	Protein of unknown function (DUF4079)	-	-	-	-	-	-	-	-	-	-	-	-	DUF4079
BPChr07G00168	29760.VIT_00s0409g00010.t01	1.84e-270	765	COG0515@1|root,2QWDY@2759|Eukaryota,37QJ4@33090|Viridiplantae,3G71R@35493|Streptophyta	35493|Streptophyta	T	Cysteine-rich receptor-like protein kinase	-	-	-	-	-	-	-	-	-	-	-	-	Pkinase_Tyr,Stress-antifung
BPChr07G09967	71139.XP_010029407.1	6.38e-110	327	COG5068@1|root,KOG0014@2759|Eukaryota,37QJG@33090|Viridiplantae,3GGEF@35493|Streptophyta	35493|Streptophyta	K	transcription factor	-	-	-	ko:K09264	-	-	-	-	ko00000,ko03000	-	-	-	K-box,SRF-TF
BPChr07G30125	102107.XP_008225525.1	8.83e-200	570	KOG0431@1|root,KOG0431@2759|Eukaryota,37N2C@33090|Viridiplantae,3G9FD@35493|Streptophyta,4JKM2@91835|fabids	35493|Streptophyta	S	DnaJ molecular chaperone homology domain	-	-	-	-	-	-	-	-	-	-	-	-	-
BPChr08G11306	981085.XP_010091642.1	7.57e-153	438	COG2818@1|root,2QRZX@2759|Eukaryota,37M87@33090|Viridiplantae,3GAPP@35493|Streptophyta,4JGHH@91835|fabids	35493|Streptophyta	L	Methyladenine glycosylase	-	-	3.2.2.20	ko:K01246	ko03410,map03410	-	-	-	ko00000,ko00001,ko01000,ko03400	-	-	-	Adenine_glyco
BPChr08G15713	3760.EMJ28127	5.83e-240	672	KOG1192@1|root,KOG1192@2759|Eukaryota,37RNU@33090|Viridiplantae,3G7DB@35493|Streptophyta,4JSJ7@91835|fabids	35493|Streptophyta	CG	UDP-glucoronosyl and UDP-glucosyl transferase	-	GO:0003674,GO:0003824,GO:0005575,GO:0005622,GO:0005623,GO:0008194,GO:0016740,GO:0016757,GO:0016758,GO:0035251,GO:0043226,GO:0043227,GO:0043229,GO:0043231,GO:0044424,GO:0044464,GO:0046527,GO:0080043,GO:0080044	-	-	-	-	-	-	-	-	-	-	UDPGT
BPChr09G01649	3694.POPTR_0009s08430.1	1.82e-273	804	COG0475@1|root,KOG1650@2759|Eukaryota,37J86@33090|Viridiplantae,3GEMI@35493|Streptophyta,4JD4P@91835|fabids	35493|Streptophyta	P	K( ) efflux antiporter 3	-	GO:0003674,GO:0005215,GO:0005575,GO:0005622,GO:0005623,GO:0005737,GO:0006810,GO:0006811,GO:0006812,GO:0006996,GO:0008150,GO:0008324,GO:0009314,GO:0009416,GO:0009507,GO:0009534,GO:0009535,GO:0009536,GO:0009579,GO:0009628,GO:0009642,GO:0009643,GO:0009657,GO:0009658,GO:0009893,GO:0009987,GO:0010109,GO:0015075,GO:0015318,GO:0016020,GO:0016043,GO:0019222,GO:0022857,GO:0022890,GO:0031323,GO:0031325,GO:…	-	-	-	-	-	-	-	-	-	-	Na_H_Exchanger,TrkA_N
BPChr10G03371	3656.XP_008458506.1	0	1269	COG0021@1|root,KOG0523@2759|Eukaryota,37RG4@33090|Viridiplantae,3G7S7@35493|Streptophyta,4JH0F@91835|fabids	35493|Streptophyta	G	1-deoxy-D-xylulose-5-phosphate synthase	-	-	2.2.1.7	ko:K01662	ko00730,ko00900,ko01100,ko01110,ko01130,map00730,map00900,map01100,map01110,map01130	M00096	R05636	RC00032	ko00000,ko00001,ko00002,ko01000	-	-	-	DXP_synthase_N,Transket_pyr,Transketolase_C
BPChr10G19350	981085.XP_010096849.1	0	1333	KOG0589@1|root,KOG0589@2759|Eukaryota,37Q8D@33090|Viridiplantae,3GC4J@35493|Streptophyta,4JGZB@91835|fabids	35493|Streptophyta	T	Serine threonine-protein kinase Nek5-like	-	GO:0000226,GO:0003674,GO:0003824,GO:0004672,GO:0005575,GO:0005622,GO:0005623,GO:0005737,GO:0005856,GO:0005874,GO:0005881,GO:0005938,GO:0006464,GO:0006468,GO:0006793,GO:0006796,GO:0006807,GO:0006996,GO:0007010,GO:0007017,GO:0008150,GO:0008152,GO:0008544,GO:0009888,GO:0009913,GO:0009987,GO:0015630,GO:0016043,GO:0016301,GO:0016310,GO:0016740,GO:0016772,GO:0016773,GO:0019538,GO:0030154,GO:0030855,GO:…	2.7.11.1	ko:K08857	-	-	-	-	ko00000,ko01000,ko01001,ko03036,ko03400	-	-	-	Pkinase
BPChr11G01763	3641.EOY33990	1.95e-259	735	COG1011@1|root,KOG3109@2759|Eukaryota,37RM8@33090|Viridiplantae,3G8V1@35493|Streptophyta	35493|Streptophyta	S	Haloacid dehalogenase-like hydrolase	-	-	-	ko:K07025	-	-	-	-	ko00000	-	-	-	HAD_2,Hydrolase_like
BPChr11G04415	3988.XP_002515692.1	1.04e-229	655	28MUD@1|root,2QUH3@2759|Eukaryota,37M76@33090|Viridiplantae,3G7DK@35493|Streptophyta,4JMQ4@91835|fabids	35493|Streptophyta	S	synthase	-	-	3.1.7.11,4.2.3.108,4.2.3.112,4.2.3.16,4.2.3.27,4.2.3.46	ko:K07385,ko:K12742,ko:K14173,ko:K20979,ko:K21926	ko00900,ko00902,ko00909,ko01100,ko01110,ko01130,map00900,map00902,map00909,map01100,map01110,map01130	-	R02013,R06421,R06422,R08199,R08396,R08696	RC00017,RC00637,RC01512,RC02338,RC02771,RC02773	ko00000,ko00001,ko01000	-	-	-	Terpene_synth,Terpene_synth_C
BPChr11G05716	3988.XP_002532894.1	0	1151	KOG0498@1|root,KOG0498@2759|Eukaryota,37K37@33090|Viridiplantae,3GGPW@35493|Streptophyta,4JFFU@91835|fabids	35493|Streptophyta	PT	cyclic nucleotide-gated ion channel	-	-	-	ko:K05391	ko04626,map04626	-	-	-	ko00000,ko00001,ko04040	1.A.1.5	-	-	Ion_trans,cNMP_binding
BPChr11G17603	4432.XP_010252045.1	0	962	COG2124@1|root,KOG0156@2759|Eukaryota,37IMZ@33090|Viridiplantae,3GEUG@35493|Streptophyta	35493|Streptophyta	Q	Belongs to the cytochrome P450 family	c4H	-	1.14.13.11	ko:K00487	ko00130,ko00360,ko00940,ko00941,ko00945,ko01100,ko01110,ko01220,map00130,map00360,map00940,map00941,map00945,map01100,map01110,map01220	M00039,M00137,M00350	R02253,R08815	RC00490	ko00000,ko00001,ko00002,ko00199,ko01000	-	-	-	p450
BPChr11G18741	29760.VIT_14s0006g01290.t01	7.71e-83	256	COG5147@1|root,KOG0048@2759|Eukaryota,37UQN@33090|Viridiplantae,3GIJN@35493|Streptophyta	35493|Streptophyta	K	Transcription factor	-	-	-	ko:K09422,ko:K16166	ko04712,map04712	-	-	-	ko00000,ko00001,ko03000	-	-	-	Myb_DNA-binding
BPChr12G29260	3694.POPTR_0010s18380.1	1.38e-36	124	2CWI6@1|root,2S4IR@2759|Eukaryota,37W88@33090|Viridiplantae,3GKAZ@35493|Streptophyta,4JUWF@91835|fabids	35493|Streptophyta	-	-	-	-	-	-	-	-	-	-	-	-	-	-	-
BPChr13G00847	3760.EMJ07833	7.12e-195	554	COG0596@1|root,KOG1454@2759|Eukaryota,37MDX@33090|Viridiplantae,3G963@35493|Streptophyta,4JRTV@91835|fabids	35493|Streptophyta	S	Alpha/beta hydrolase family	-	-	-	-	-	-	-	-	-	-	-	-	Abhydrolase_1,Abhydrolase_6
BPChr14G02028	3641.EOY07038	2.69e-175	493	COG1028@1|root,KOG0725@2759|Eukaryota,37S3J@33090|Viridiplantae,3GF7T@35493|Streptophyta	35493|Streptophyta	Q	short-chain dehydrogenase reductase	-	-	-	-	-	-	-	-	-	-	-	-	adh_short,adh_short_C2
BPChr14G11924	3649.evm.model.supercontig_163.18	5.62e-150	450	COG0515@1|root,KOG1187@2759|Eukaryota,37QVA@33090|Viridiplantae,3G81J@35493|Streptophyta,3HRP1@3699|Brassicales	35493|Streptophyta	T	belongs to the protein kinase superfamily	-	-	2.7.11.1	ko:K04733	ko04010,ko04064,ko04620,ko04621,ko04624,ko04722,ko05133,ko05140,ko05142,ko05145,ko05152,ko05162,ko05164,map04010,map04064,map04620,map04621,map04624,map04722,map05133,map05140,map05142,map05145,map05152,map05162,map05164	M00686	-	-	ko00000,ko00001,ko00002,ko01000,ko01001	-	-	-	Pkinase_Tyr
BPChr14G12618	3694.POPTR_0006s08480.1	0	918	KOG0283@1|root,KOG0283@2759|Eukaryota,37IP9@33090|Viridiplantae,3GBA8@35493|Streptophyta,4JE74@91835|fabids	35493|Streptophyta	S	WD repeat-containing protein	-	-	-	ko:K20241	-	-	-	-	ko00000,ko04131	-	-	-	WD40
BPChr14G27027	3760.EMJ15757	0	1003	COG0515@1|root,2QUIV@2759|Eukaryota,37RIC@33090|Viridiplantae,3G9B7@35493|Streptophyta,4JS1D@91835|fabids	35493|Streptophyta	T	receptor-like serine threonine-protein kinase	-	GO:0002376,GO:0002682,GO:0003674,GO:0003824,GO:0004672,GO:0004674,GO:0005575,GO:0005623,GO:0005886,GO:0005911,GO:0006464,GO:0006468,GO:0006793,GO:0006796,GO:0006807,GO:0006950,GO:0006952,GO:0006955,GO:0008150,GO:0008152,GO:0009506,GO:0009605,GO:0009607,GO:0009611,GO:0009814,GO:0009861,GO:0009987,GO:0016020,GO:0016301,GO:0016310,GO:0016740,GO:0016772,GO:0016773,GO:0019538,GO:0030054,GO:0031347,GO:…	-	-	-	-	-	-	-	-	-	-	LRR_1,LRR_8,Malectin,Pkinase,Pkinase_Tyr
BPunChr33376	102107.XP_008240769.1	8.46e-176	520	2CME4@1|root,2QQ3M@2759|Eukaryota,37JV7@33090|Viridiplantae,3GC14@35493|Streptophyta,4JHUE@91835|fabids	35493|Streptophyta	G	Glucan endo-1,3-beta-glucosidase, basic	-	-	-	-	-	-	-	-	-	-	-	-	Glyco_hydro_17
